# Supplementary material for: A genetic framework controlling the differentiation of intestinal stem cells during regeneration in Drosophila
Source: PLoS Genet. 2017 Jun 29;13(6):e1006854. doi: 10.1371/journal.pgen.1006854 (PMC5510897; doi:10.1371/journal.pgen.1006854)
Supplement: S1 Table — The datasets were generated from FACS-sorted progenitors of flies overexpressing Sox21a with esgTS for 12 or 24 hours, and compared to control (esgTS>w). Only differentially expressed genes (12h vs Control, and 24h vs Control) with p value less than 0.05 are listed. Expression value, fold change, p value, gene name and GO terms are included. (XLS) [file pgen.1006854.s010.xls]

## Sheet: esgTS>Sox21a_12h vs control
SYMBOL	control_1	control_2	OE12h_1	OE12h_2	log2FoldChange	Fold Change	p value	NAME	SYMBOL	GO_BIOLOGICAL_PROCESS	GO_CELLULAR_COMPONENT	GO_MOLECULAR_FUNCTION
MRE16-RB	46878.1	70940.7	24.7172	24.804	-10.5259	0.000678251	6.85194e-261	mRNA-like ncRNA in embryogenesis 16	MRE16	-	-	-
Cyp4p2-RA	19.6593	43.7396	3450.11	3479.65	5.92725	60.8529	7.04957e-93	Cyp4p2	Cyp4p2	oxidation-reduction process ; GO:0055114 | inferred from electronic annotation with InterPro:IPR001128, InterPro:IPR002401, InterPro:IPR017972	membrane ; GO:0016020 | non-traceable author statement <newline> intracellular membrane-bounded organelle ; GO:0043231 | non-traceable author statement	electron carrier activity ; GO:0009055 | non-traceable author statement <newline> electron carrier activity ; GO:0009055 | inferred from sequence or structural similarity <newline> oxidoreductase activity, acting on paired donors, with incorporation or reduction of molecular oxygen ; GO:0016705 | inferred from electronic annotation with InterPro:IPR001128, InterPro:IPR002401, InterPro:IPR017972 <…
pyd3-RA	1639.21	2298.32	11.3287	3.54344	-6.98697	0.0078834	8.0954e-74	pyd3	pyd3	pyrimidine nucleobase catabolic process ; GO:0006208 | inferred by curator from GO:0003837 <newline> 'de novo' pyrimidine nucleobase biosynthetic process ; GO:0006207 | inferred from genetic interaction with r	-	beta-ureidopropionase activity ; GO:0003837 | non-traceable author statement <newline> beta-ureidopropionase activity ; GO:0003837 | inferred from sequence or structural similarity with UniProtKB:Q03248 <newline> beta-ureidopropionase activity ; GO:0003837 | inferred from direct assay
ImpL2-RD	741.438	309.16	6057.78	6783.32	4.04615	16.52	5.10952e-55	Ecdysone-inducible gene L2	ImpL2	cell adhesion ; GO:0007155 | traceable author statement <newline> negative regulation of insulin receptor signaling pathway ; GO:0046627 | inferred from genetic interaction with Ilp2 inferred from genetic interaction with InR <newline> determination of adult lifespan ; GO:0008340 | inferred from mutant phenotype <newline> positive regulation of insulin receptor signaling pathway ; GO:0046628 | in…	extracellular region ; GO:0005576 | non-traceable author statement <newline> extracellular space ; GO:0005615 | inferred from direct assay	insulin-like growth factor binding ; GO:0005520 | inferred from physical interaction with Ilp1 inferred from physical interaction with Ilp2 inferred from physical interaction with Ilp4 inferred from physical interaction with Ilp5 inferred from physical interaction with Ilp6
CG7442-RA	30.8932	17.8935	898.058	939.01	4.95435	31.0033	1.29096e-51	-	CG7442	transmembrane transport ; GO:0055085 | inferred from electronic annotation with InterPro:IPR011701	integral component of membrane ; GO:0016021 | inferred from electronic annotation with InterPro:IPR011701	secondary active organic cation transmembrane transporter activity ; GO:0008513 | inferred from sequence or structural similarity with EMBL:AF078750; protein_id:AAD20978
CG10877-RA	656.247	963.266	26.777	24.804	-4.69681	0.0385586	7.41857e-46	-	CG10877	-	-	catalytic activity ; GO:0003824 | inferred from electronic annotation with InterPro:IPR003673
Ugt86Dd-RB	6887.32	3145.28	255.411	264.576	-3.46171	0.0907656	1.71657e-41	Ugt86Dd	Ugt86Dd	metabolic process ; GO:0008152 | inferred from electronic annotation with InterPro:IPR002213	-	glucuronosyltransferase activity ; GO:0015020 | inferred from sequence or structural similarity <newline> glucuronosyltransferase activity ; GO:0015020 | inferred from sequence or structural similarity with UniProtKB:O02663
aay-RA	1253.52	2256.57	151.393	158.273	-3.59457	0.0827804	2.12292e-40	astray	aay	L-serine biosynthetic process ; GO:0006564 | non-traceable author statement <newline> axon guidance ; GO:0007411 | inferred from mutant phenotype <newline> peripheral nervous system development ; GO:0007422 | traceable author statement <newline> behavioral response to ethanol ; GO:0048149 | inferred from mutant phenotype <newline> male courtship behavior, veined wing generated song production ; G…	cytoplasm ; GO:0005737 | inferred from biological aspect of ancestor with PANTHER:PTN000000002	phosphoserine phosphatase activity ; GO:0004647 | inferred from sequence or structural similarity <newline> phosphoserine phosphatase activity ; GO:0004647 | non-traceable author statement <newline> magnesium ion binding ; GO:0000287 | inferred from sequence or structural similarity with UniProtKB:P78330 <newline> phosphoserine phosphatase activity ; GO:0004647 | inferred from sequence or structu…
CG7916-RA	345.443	2491.17	105.048	70.8687	-4.2204	0.0536456	2.2386e-39	-	CG7916	-	-	-
CG11893-RA	1118.71	519.905	6367.77	7598.31	3.44562	10.8952	6.65482e-38	-	CG11893	wing disc development ; GO:0035220 | inferred from genetic interaction with ap inferred from genetic interaction with Bx <newline> chaeta development ; GO:0022416 | inferred from genetic interaction with Ssdp inferred from genetic interaction with Chi <newline> sensory perception of pain ; GO:0019233 | inferred from mutant phenotype	-	-
CG7142-RA	1873.25	1497.09	17178.5	21571.3	3.4341	10.8085	9.42044e-36	-	CG7142	proteolysis ; GO:0006508 | inferred from electronic annotation with InterPro:IPR001254, InterPro:IPR001314, InterPro:IPR018114 <newline> proteolysis ; GO:0006508 | inferred from sequence model	-	serine-type endopeptidase activity ; GO:0004252 | inferred from electronic annotation with InterPro:IPR001254, InterPro:IPR001314, InterPro:IPR018114 <newline> serine-type endopeptidase activity ; GO:0004252 | inferred from sequence model
CG10559-RB	692.757	732.639	28.8367	17.7172	-4.407	0.0471368	1.73466e-35	-	CG10559	-	-	-
CG43149-RA	14.0424	5.96449	351.19	431.118	4.6815	25.6609	1.18306e-33	-	CG43149	biological_process ; GO:0008150 | no biological data available	cellular_component ; GO:0005575 | no biological data available	molecular_function ; GO:0003674 | no biological data available
CG10444-RA	1087.82	650.13	5827.08	6348.65	3.01458	8.08126	4.76994e-33	-	CG10444	transmembrane transport ; GO:0055085 | inferred from electronic annotation with InterPro:IPR001734	membrane ; GO:0016020 | inferred from electronic annotation with InterPro:IPR001734, InterPro:IPR019900	sodium-dependent multivitamin transmembrane transporter activity ; GO:0008523 | inferred from sequence or structural similarity with EMBL:AF026554
CG18754-RB	13.1062	13.9172	472.717	735.853	4.56494	23.6692	1.01778e-31	-	CG18754	proteolysis ; GO:0006508 | inferred from sequence model <newline> proteolysis ; GO:0006508 | inferred from electronic annotation with InterPro:IPR001254, InterPro:IPR001314, InterPro:IPR018114	-	serine-type endopeptidase activity ; GO:0004252 | inferred from sequence model <newline> serine-type endopeptidase activity ; GO:0004252 | inferred from electronic annotation with InterPro:IPR001254, InterPro:IPR001314, InterPro:IPR018114
CG11068-RA	628.162	539.787	12.3586	22.4418	-4.35584	0.0488386	1.72222e-31	-	CG11068	-	-	-
Hsp23-RB	2508.91	790.295	7597.45	9022.77	3.08456	8.48291	2.41785e-31	Heat shock protein 23	Hsp23	response to heat ; GO:0009408 | inferred from sequence or structural similarity with EMBL:U03561 <newline> response to heat ; GO:0009408 | non-traceable author statement <newline> response to hypoxia ; GO:0001666 | inferred from mutant phenotype inferred from expression pattern <newline> cold acclimation ; GO:0009631 | inferred from expression pattern	microtubule associated complex ; GO:0005875 | inferred from direct assay	actin binding ; GO:0003779 | inferred from sequence or structural similarity <newline> protein binding ; GO:0005515 | inferred from physical interaction with lwr
Mip-RA	2.80848	8.94674	367.668	582.305	4.85	28.8401	7.34006e-31	Myoinhibiting peptide precursor	Mip	neuropeptide signaling pathway ; GO:0007218 | inferred from direct assay <newline> neuropeptide signaling pathway ; GO:0007218 | non-traceable author statement <newline> neuropeptide signaling pathway ; GO:0007218 | traceable author statement <newline> G-protein coupled receptor signaling pathway ; GO:0007186 | inferred from direct assay	extracellular space ; GO:0005615 | inferred from direct assay <newline> extracellular space ; GO:0005615 | inferred from sequence model	ecdysiostatic hormone activity ; GO:0016087 | non-traceable author statement <newline> hormone activity ; GO:0005179 | non-traceable author statement <newline> myoinhibitory hormone activity ; GO:0016085 | non-traceable author statement <newline> hormone activity ; GO:0005179 | inferred from direct assay <newline> neuropeptide hormone activity ; GO:0005184 | non-traceable author statement <newlin…
CG15422-RA	1048.5	777.372	6691.15	7851.07	3.01138	8.06335	2.43586e-30	-	CG15422	-	-	-
CG13375-RB	1.87232	5.96449	302.786	440.567	4.91374	30.1427	2.95187e-30	-	CG13375	biological_process ; GO:0008150 | no biological data available <newline> small GTPase mediated signal transduction ; GO:0007264 | inferred from electronic annotation with InterPro:IPR001806	cellular_component ; GO:0005575 | no biological data available <newline> membrane ; GO:0016020 | inferred from electronic annotation with InterPro:IPR020849	GTPase activity ; GO:0003924 | inferred from sequence or structural similarity <newline> GTP binding ; GO:0005525 | inferred from electronic annotation with InterPro:IPR001806, InterPro:IPR005225, InterPro:IPR020849
Cyp6a20-RB	3166.09	2539.88	146.243	212.606	-3.53377	0.0863431	1.29418e-29	Cyp6a20	Cyp6a20	aggressive behavior ; GO:0002118 | inferred from mutant phenotype <newline> oxidation-reduction process ; GO:0055114 | inferred from electronic annotation with InterPro:IPR001128, InterPro:IPR002401, InterPro:IPR017972 <newline> defense response to Gram-negative bacterium ; GO:0050829 | inferred from mutant phenotype	membrane ; GO:0016020 | non-traceable author statement <newline> intracellular membrane-bounded organelle ; GO:0043231 | non-traceable author statement	electron carrier activity ; GO:0009055 | non-traceable author statement <newline> electron carrier activity ; GO:0009055 | inferred from sequence or structural similarity <newline> oxidoreductase activity, acting on paired donors, with incorporation or reduction of molecular oxygen ; GO:0016705 | inferred from electronic annotation with InterPro:IPR001128, InterPro:IPR002401, InterPro:IPR017972 <…
CG42392-RA	29.9571	35.787	595.273	539.783	3.63228	12.4001	1.52523e-29	-	CG42392	biological_process ; GO:0008150 | no biological data available	cellular_component ; GO:0005575 | no biological data available	molecular_function ; GO:0003674 | no biological data available
hh-RB	108.594	72.568	889.819	843.338	3.26395	9.60609	1.81741e-29	hedgehog	hh	progression of morphogenetic furrow involved in compound eye morphogenesis ; GO:0007458 | inferred from expression pattern AND inferred from genetic interaction with dpp AND inferred from genetic interaction with h AND inferred from genetic interaction with sca AND inferred from mutant phenotype <newline> smoothened signaling pathway ; GO:0007224 | inferred from genetic interaction with smo <newl…	extracellular region ; GO:0005576 | traceable author statement <newline> cytoplasmic membrane-bounded vesicle ; GO:0016023 | inferred from direct assay <newline> cytoplasm ; GO:0005737 | non-traceable author statement <newline> extracellular region ; GO:0005576 | non-traceable author statement <newline> nucleus ; GO:0005634 | non-traceable author statement <newline> cytoplasm ; GO:0005737 | infer…	patched binding ; GO:0005113 | traceable author statement <newline> cysteine-type endopeptidase activity ; GO:0004197 | inferred from sequence or structural similarity <newline> morphogen activity ; GO:0016015 | traceable author statement <newline> endopeptidase activity ; GO:0004175 | non-traceable author statement <newline> patched binding ; GO:0005113 | non-traceable author statement <newline>…
CG5346-RA	759.225	481.136	3703.46	3890.69	2.78669	6.90046	1.36135e-28	-	CG5346	oxidation-reduction process ; GO:0055114 | inferred from electronic annotation with InterPro:IPR005123	-	oxidoreductase activity ; GO:0016491 | inferred from electronic annotation with InterPro:IPR005123
CG15423-RA	387.57	321.089	3758.05	5408.46	3.47481	11.1179	1.44442e-28	-	CG15423	-	-	-
aos-RA	1948.15	1420.54	167.871	164.179	-2.93811	0.130479	1.09334e-27	argos	aos	establishment of ommatidial planar polarity ; GO:0042067 | traceable author statement <newline> negative regulation of cell fate specification ; GO:0009996 | traceable author statement <newline> negative regulation of cell differentiation ; GO:0045596 | traceable author statement <newline> wing disc morphogenesis ; GO:0007472 | inferred from mutant phenotype <newline> imaginal disc-derived wing m…	extracellular region ; GO:0005576 | inferred from sequence or structural similarity <newline> extracellular region ; GO:0005576 | non-traceable author statement <newline> extracellular region ; GO:0005576 | traceable author statement	epidermal growth factor receptor binding ; GO:0005154 | non-traceable author statement <newline> receptor antagonist activity ; GO:0048019 | non-traceable author statement <newline> receptor antagonist activity ; GO:0048019 | traceable author statement <newline> epidermal growth factor receptor binding ; GO:0005154 | traceable author statement
CG31955-RD	45.8718	26.8402	445.94	450.016	3.54385	11.6629	4.06751e-27	-	CG31955	sensory perception of pain ; GO:0019233 | inferred from mutant phenotype	cellular_component ; GO:0005575 | no biological data available	molecular_function ; GO:0003674 | no biological data available
CG4364-RA	1179.56	3319.24	234.813	139.375	-3.60643	0.0821025	1.06716e-25	-	CG4364	neurogenesis ; GO:0022008 | inferred from mutant phenotype <newline> maturation of LSU-rRNA from tricistronic rRNA transcript (SSU-rRNA, 5.8S rRNA, LSU-rRNA) ; GO:0000463 | inferred from sequence or structural similarity with UniProtKB:O00541	nucleoplasm ; GO:0005654 | inferred from sequence or structural similarity with UniProtKB:O00541 <newline> nucleolus ; GO:0005730 | inferred from sequence or structural similarity with UniProtKB:O00541	-
CG13385-RA	0.936159	1.98816	185.379	233.867	4.84156	28.6718	1.37205e-25	-	CG13385	biological_process ; GO:0008150 | no biological data available	cellular_component ; GO:0005575 | no biological data available	molecular_function ; GO:0003674 | no biological data available
CG18746-RA	2155.04	1107.41	7971.3	9522.39	2.74406	6.69953	4.64072e-25	-	CG18746	-	-	-
CG18446-RA	48.6803	24.8521	497.434	805.541	3.8671	14.5919	7.81314e-25	-	CG18446	-	-	metal ion binding ; GO:0046872 | inferred from electronic annotation with InterPro:IPR007087
CHKov2-RA	1449.17	1544.8	205.977	209.063	-2.72407	0.151346	1.88581e-24	CHKov2	CHKov2	-	-	-
CG9021-RB	316.422	366.816	5.14942	15.3549	-4.25208	0.0524805	6.88558e-24	-	CG9021	-	-	-
dpr4-RB	16.8509	2.98225	242.023	501.987	4.39159	20.9894	2.56889e-23	defective proboscis extension response 4	dpr4	sensory perception of chemical stimulus ; GO:0007606 | inferred from sequence or structural similarity with dpr1 <newline> sensory perception of pain ; GO:0019233 | inferred from mutant phenotype	cellular_component ; GO:0005575 | no biological data available	molecular_function ; GO:0003674 | no biological data available
CG7497-RC	40.2548	35.787	525.241	429.937	3.32469	10.0191	2.84988e-23	-	CG7497	actin filament organization ; GO:0007015 | inferred from mutant phenotype <newline> regulation of cell shape ; GO:0008360 | inferred from mutant phenotype <newline> G-protein coupled receptor signaling pathway ; GO:0007186 | inferred from sequence or structural similarity <newline> G-protein coupled receptor signaling pathway ; GO:0007186 | inferred from electronic annotation with InterPro:IPR000…	integral component of membrane ; GO:0016021 | inferred from sequence or structural similarity <newline> integral component of membrane ; GO:0016021 | inferred from electronic annotation with InterPro:IPR000276, InterPro:IPR008365, InterPro:IPR017452	G-protein coupled receptor activity ; GO:0004930 | inferred from sequence or structural similarity <newline> G-protein coupled receptor activity ; GO:0004930 | inferred from electronic annotation with InterPro:IPR000276
CG32091-RB	2037.08	1996.12	143.154	216.15	-3.17154	0.110987	8.39882e-23	-	CG32091	transport ; GO:0006810 | inferred from sequence or structural similarity with UniProtKB:P45844	ATP-binding cassette (ABC) transporter complex ; GO:0043190 | inferred from sequence or structural similarity with UniProtKB:P45844	ATPase activity, coupled to transmembrane movement of substances ; GO:0042626 | inferred from sequence or structural similarity with UniProtKB:P45844 <newline> transporter activity ; GO:0005215 | inferred from sequence or structural similarity with UniProtKB:P45844 <newline> ATP binding ; GO:0005524 | inferred from electronic annotation with InterPro:IPR003439, InterPro:IPR017871
GstE3-RA	5659.08	3925.63	652.946	564.587	-2.56677	0.168782	1.24805e-22	Glutathione S transferase E3	GstE3	glutathione metabolic process ; GO:0006749 | inferred from direct assay	cytoplasm ; GO:0005737 | inferred from sequence or structural similarity with RGD:Gsto1; RGD:70952	glutathione transferase activity ; GO:0004364 | inferred from sequence or structural similarity with EMBL:U66342 <newline> glutathione transferase activity ; GO:0004364 | inferred from direct assay
CG4462-RA	346.379	478.154	39.1356	27.1663	-3.39296	0.0951957	4.86444e-22	-	CG4462	transmembrane transport ; GO:0055085 | inferred from electronic annotation with InterPro:IPR011701	integral component of membrane ; GO:0016021 | inferred from electronic annotation with InterPro:IPR011701	secondary active organic cation transmembrane transporter activity ; GO:0008513 | inferred from sequence or structural similarity with EMBL:AF078750; protein_id:AAD20978
CG13300-RA	344.506	199.811	1383.13	1594.55	2.65305	6.28997	7.00493e-22	-	CG13300	-	-	-
Cpr51A-RA	341.698	295.242	2072.13	1848.49	2.55501	5.87673	8.40108e-22	Cuticular protein 51A	Cpr51A	multicellular organism reproduction ; GO:0032504 | inferred from expression pattern <newline> chitin-based cuticle development ; GO:0040003 | inferred from sequence model	extracellular space ; GO:0005615 | inferred from direct assay <newline> extracellular matrix ; GO:0031012 | inferred from sequence model	structural constituent of chitin-based cuticle ; GO:0005214 | inferred from sequence or structural similarity with Pfam:PF00379 inferred from sequence or structural similarity with InterPro:IPR000618 <newline> structural constituent of chitin-based larval cuticle ; GO:0008010 | inferred from sequence model
Pvf1-RC	29.9571	24.8521	356.34	322.453	3.30267	9.86741	9.41449e-22	PDGF- and VEGF-related factor 1	Pvf1	border follicle cell migration ; GO:0007298 | inferred from mutant phenotype <newline> cell projection assembly ; GO:0030031 | inferred from mutant phenotype <newline> border follicle cell migration ; GO:0007298 | inferred from genetic interaction with tai AND inferred from mutant phenotype <newline> border follicle cell migration ; GO:0007298 | traceable author statement <newline> hemocyte migra…	cytoplasm ; GO:0005737 | inferred from direct assay <newline> extracellular region ; GO:0005576 | inferred from sequence or structural similarity with HGNC_gene:PDGFA; HGNC:8799; OMIM:173430 AND inferred from sequence or structural similarity with HGNC_gene:VEGFA; HGNC:12680; OMIM:192240 <newline> membrane ; GO:0016020 | inferred from electronic annotation with InterPro:IPR000072	receptor binding ; GO:0005102 | inferred from physical interaction with Pvr AND inferred from sequence or structural similarity with HGNC_gene:PDGFA; HGNC:8799; OMIM:173430 AND inferred from sequence or structural similarity with HGNC_gene:PDGFB; HGNC:8800; OMIM:190040 AND inferred from sequence or structural similarity with HGNC_gene:VEGFA; HGNC:12680; OMIM:192240 AND inferred from sequence or s…
Vap-33B-RA	49.6164	27.8343	558.197	383.872	3.42322	10.7273	3.95413e-21	VAMP-associated protein of 33kDa ortholog B	Vap-33B	neurogenesis ; GO:0022008 | inferred from mutant phenotype	endomembrane system ; GO:0012505 | inferred from direct assay	-
CR45822-RB	179.742	178.935	4.11953	1.18115	-4.42524	0.0465447	6.5148e-21	-	CR45822	-	-	-
Tep2-RB	447.484	386.698	31.9264	36.6155	-3.16869	0.111206	7.04307e-21	Thioester-containing protein 2	Tep2	antibacterial humoral response ; GO:0019731 | inferred from direct assay <newline> phagocytosis ; GO:0006909 | inferred from mutant phenotype <newline> defense response to Gram-negative bacterium ; GO:0050829 | inferred from mutant phenotype	extracellular space ; GO:0005615 | inferred from electronic annotation with InterPro:IPR011626	peptidase inhibitor activity ; GO:0030414 | inferred from sequence or structural similarity with UniProtKB:P20740 <newline> endopeptidase inhibitor activity ; GO:0004866 | inferred from electronic annotation with InterPro:IPR001599, InterPro:IPR002890
tna-RA	2063.29	2817.23	479.926	416.944	-2.47498	0.17987	1.2767e-20	tonalli	tna	chromatin-mediated maintenance of transcription ; GO:0048096 | inferred from genetic interaction with Antp inferred from genetic interaction with brm inferred from genetic interaction with osa inferred from genetic interaction with Pc inferred from genetic interaction with Scr inferred from genetic interaction with kis	nuclear chromatin ; GO:0000790 | colocalizes_with inferred from direct assay	zinc ion binding ; GO:0008270 | inferred from electronic annotation with InterPro:IPR004181
CR45188-RA	1.87232	6.95858	163.751	218.512	4.01644	16.1834	4.36165e-20	-	CR45188	-	-	-
Cyp317a1-RC	164.764	130.225	912.477	863.417	2.56025	5.8981	4.39947e-20	Cyp317a1	Cyp317a1	oxidation-reduction process ; GO:0055114 | inferred from electronic annotation with InterPro:IPR001128, InterPro:IPR002401, InterPro:IPR017972	membrane ; GO:0016020 | non-traceable author statement <newline> intracellular membrane-bounded organelle ; GO:0043231 | non-traceable author statement	electron carrier activity ; GO:0009055 | non-traceable author statement <newline> electron carrier activity ; GO:0009055 | inferred from sequence or structural similarity <newline> oxidoreductase activity, acting on paired donors, with incorporation or reduction of molecular oxygen ; GO:0016705 | inferred from electronic annotation with InterPro:IPR001128, InterPro:IPR002401, InterPro:IPR017972 <…
pdgy-RB	100.169	93.4437	868.192	1365.4	3.16112	8.94527	1.14213e-19	pudgy	pdgy	acyl-CoA biosynthetic process ; GO:0071616 | inferred from direct assay <newline> negative regulation of insulin receptor signaling pathway ; GO:0046627 | inferred from direct assay <newline> fatty acid catabolic process ; GO:0009062 | inferred from direct assay <newline> triglyceride catabolic process ; GO:0019433 | inferred from direct assay	-	long-chain fatty acid-CoA ligase activity ; GO:0004467 | inferred from sequence or structural similarity with UniProtKB:P46450
CG32264-RK	13960	17376.6	2499.53	3117.04	-2.45204	0.182752	2.43842e-19	-	CG32264	actin cytoskeleton reorganization ; GO:0031532 | inferred from sequence or structural similarity with MGD:Phactr1; MGI:MGI:2659021	cytosol ; GO:0005829 | inferred from sequence or structural similarity with MGD:Phactr1; MGI:MGI:2659021 <newline> nucleus ; GO:0005634 | inferred from sequence or structural similarity with MGD:Phactr1; MGI:MGI:2659021	actin binding ; GO:0003779 | inferred from sequence or structural similarity with MGD:Phactr1; MGI:MGI:2659021
CG10337-RA	4809.98	4490.27	22414.4	25782	2.28818	4.88438	2.89264e-19	-	CG10337	-	integral component of membrane ; GO:0016021 | inferred from electronic annotation with InterPro:IPR004877	-
Fmo-2-RA	1261.01	1081.56	5798.24	5371.85	2.23528	4.70854	3.09168e-19	Flavin-containing monooxygenase 2	Fmo-2	oxidation-reduction process ; GO:0055114 | inferred from electronic annotation with InterPro:IPR000960, InterPro:IPR020946, InterPro:IPR023753	cytosol ; GO:0005829 | inferred from direct assay <newline> mitochondrion ; GO:0005739 | inferred from direct assay <newline> intracellular membrane-bounded organelle ; GO:0043231 | inferred from direct assay	N,N-dimethylaniline monooxygenase activity ; GO:0004499 | non-traceable author statement <newline> monooxygenase activity ; GO:0004497 | inferred from direct assay <newline> N,N-dimethylaniline monooxygenase activity ; GO:0004499 | inferred from sequence or structural similarity with EMBL:AY394972 <newline> NADP binding ; GO:0050661 | inferred from electronic annotation with InterPro:IPR000960, I…
Ptp52F-RB	109.531	137.183	844.505	937.829	2.5376	5.80624	3.62294e-19	Protein tyrosine phosphatase 52F	Ptp52F	protein dephosphorylation ; GO:0006470 | non-traceable author statement <newline> axon guidance ; GO:0007411 | inferred from genetic interaction with Lar AND inferred from mutant phenotype <newline> motor neuron axon guidance ; GO:0008045 | inferred from genetic interaction with Ptp10D, Ptp4E <newline> protein dephosphorylation ; GO:0006470 | inferred from direct assay <newline> nervous system de…	plasma membrane ; GO:0005886 | inferred from direct assay	protein tyrosine phosphatase activity ; GO:0004725 | non-traceable author statement <newline> protein tyrosine phosphatase activity ; GO:0004725 | inferred from direct assay
CG14441-RA	5659.08	5727.9	885.7	1077.2	-2.39344	0.190328	7.38471e-19	-	CG14441	-	nucleus ; GO:0005634 | inferred from electronic annotation with InterPro:IPR012934	zinc ion binding ; GO:0008270 | inferred from electronic annotation with InterPro:IPR012934
FucTA-RA	157.275	142.154	1030.91	1442.18	2.82157	7.06931	1.04797e-18	FucTA	FucTA	protein glycosylation ; GO:0006486 | inferred from direct assay <newline> protein glycosylation ; GO:0006486 | inferred from mutant phenotype <newline> nervous system development ; GO:0007399 | inferred from mutant phenotype <newline> N-glycan fucosylation ; GO:0036071 | inferred from mutant phenotype	membrane ; GO:0016020 | inferred from electronic annotation with InterPro:IPR001503 <newline> Golgi medial cisterna ; GO:0005797 | inferred from direct assay	alpha-(1->3)-fucosyltransferase activity ; GO:0046920 | inferred from sequence or structural similarity with HGNC_gene:FUT7; HGNC:4018; OMIM:602030 AND inferred from sequence or structural similarity with HGNC_gene:FUT9; HGNC:4020; OMIM:606865 <newline> glycoprotein 3-alpha-L-fucosyltransferase activity ; GO:0018392 | inferred from direct assay <newline> fucosyltransferase activity ; GO:0008417 |…
CG30283-RB	195.657	248.521	14.4184	16.536	-3.41829	0.0935386	1.71111e-18	-	CG30283	proteolysis ; GO:0006508 | NOT inferred from key residues	-	serine-type endopeptidase activity ; GO:0004252 | NOT inferred from key residues
CG11318-RA	11708.5	12752.1	1427.42	2033.93	-2.64906	0.159424	3.60067e-18	-	CG11318	G-protein coupled receptor signaling pathway ; GO:0007186 | inferred from sequence or structural similarity <newline> G-protein coupled receptor signaling pathway ; GO:0007186 | inferred from electronic annotation with InterPro:IPR000832 <newline> cell surface receptor signaling pathway ; GO:0007166 | inferred from electronic annotation with InterPro:IPR017981	integral component of membrane ; GO:0016021 | inferred from sequence or structural similarity <newline> integral component of membrane ; GO:0016021 | inferred from electronic annotation with InterPro:IPR000832	G-protein coupled receptor activity ; GO:0004930 | inferred from sequence or structural similarity <newline> G-protein coupled receptor activity ; GO:0004930 | inferred from electronic annotation with InterPro:IPR000832
inaE-RA	81.4458	49.7041	431.521	563.406	2.89627	7.445	3.85512e-18	inactivation no afterpotential E	inaE	phototransduction ; GO:0007602 | inferred from mutant phenotype <newline> lipid metabolic process ; GO:0006629 | inferred from electronic annotation with InterPro:IPR002921 <newline> response to oxidative stress ; GO:0006979 | inferred from mutant phenotype	cytoplasm ; GO:0005737 | inferred from direct assay	lipoprotein lipase activity ; GO:0004465 | inferred from direct assay
CG34198-RA	9449.59	7341.3	708.56	1087.83	-2.79161	0.144425	4.94763e-18	-	CG34198	-	-	-
CG32264-RB	921.18	1349.96	203.917	237.41	-2.41526	0.187472	5.62053e-18	-	CG32264	actin cytoskeleton reorganization ; GO:0031532 | inferred from sequence or structural similarity with MGD:Phactr1; MGI:MGI:2659021	cytosol ; GO:0005829 | inferred from sequence or structural similarity with MGD:Phactr1; MGI:MGI:2659021 <newline> nucleus ; GO:0005634 | inferred from sequence or structural similarity with MGD:Phactr1; MGI:MGI:2659021	actin binding ; GO:0003779 | inferred from sequence or structural similarity with MGD:Phactr1; MGI:MGI:2659021
fa2h-RB	162.892	136.189	809.488	917.75	2.45769	5.49336	7.9961e-18	fatty acid 2-hydroylase	fa2h	oxidation-reduction process ; GO:0055114 | inferred from electronic annotation with InterPro:IPR006694 <newline> fatty acid biosynthetic process ; GO:0006633 | inferred from electronic annotation with InterPro:IPR006694	integral component of membrane ; GO:0016021 | inferred from electronic annotation with InterPro:IPR014430	fatty acid alpha-hydroxylase activity ; GO:0080132 | inferred from electronic annotation with InterPro:IPR014430 <newline> heme binding ; GO:0020037 | inferred from electronic annotation with InterPro:IPR018506 <newline> iron ion binding ; GO:0005506 | inferred from electronic annotation with InterPro:IPR006694 <newline> fatty acid in-chain hydroxylase activity ; GO:0052722 | inferred from direct…
Cyp4p1-RA	33.7017	65.6094	443.88	480.726	2.66145	6.32669	1.25385e-17	Cytochrome P450-4p1	Cyp4p1	oxidation-reduction process ; GO:0055114 | inferred from electronic annotation with InterPro:IPR001128, InterPro:IPR002401, InterPro:IPR017972	membrane ; GO:0016020 | non-traceable author statement <newline> intracellular membrane-bounded organelle ; GO:0043231 | non-traceable author statement	electron carrier activity ; GO:0009055 | non-traceable author statement <newline> electron carrier activity ; GO:0009055 | inferred from sequence or structural similarity <newline> oxidoreductase activity, acting on paired donors, with incorporation or reduction of molecular oxygen ; GO:0016705 | inferred from electronic annotation with InterPro:IPR001128, InterPro:IPR002401, InterPro:IPR017972 <…
CG9903-RA	234.976	351.905	30.8965	17.7172	-3.27853	0.103053	1.31607e-17	-	CG9903	-	membrane ; GO:0016020 | inferred from electronic annotation with InterPro:IPR002657	bile acid:sodium symporter activity ; GO:0008508 | inferred from sequence or structural similarity with EMBL:AJ131361; protein_id:CAA10360
CG30154-RA	2988.22	2278.44	416.073	478.364	-2.23623	0.21224	3.62172e-17	-	CG30154	biological_process ; GO:0008150 | no biological data available	cellular_component ; GO:0005575 | no biological data available	molecular_function ; GO:0003674 | no biological data available
CG34120-RE	8.42543	9.94082	207.007	557.5	3.92206	15.1586	3.99141e-17	-	CG34120	transport ; GO:0006810 | inferred from sequence or structural similarity with EMBL:AF287262	ATP-binding cassette (ABC) transporter complex ; GO:0043190 | inferred from sequence or structural similarity with UniProtKB:Q99758 <newline> ATP-binding cassette (ABC) transporter complex ; GO:0043190 | inferred from sequence or structural similarity with EMBL:AF287262	ATPase activity, coupled to transmembrane movement of substances ; GO:0042626 | inferred from sequence or structural similarity with UniProtKB:Q99758 <newline> transporter activity ; GO:0005215 | inferred from sequence or structural similarity with UniProtKB:Q99758 <newline> ATPase activity, coupled to transmembrane movement of substances ; GO:0042626 | inferred from sequence or structural simila…
CG4393-RD	276.167	228.639	1218.35	1455.17	2.35445	5.114	7.42607e-17	-	CG4393	-	-	-
CG32850-RA	586.035	531.834	64.8827	81.499	-2.63193	0.161329	8.81261e-17	-	CG32850	protein ubiquitination involved in ubiquitin-dependent protein catabolic process ; GO:0042787 | inferred from sequence or structural similarity with HGNC_gene:RNF11; HGNC:10056 <newline> protein autoubiquitination ; GO:0051865 | inferred from sequence or structural similarity with HGNC_gene:RNF11; HGNC:10056	ubiquitin ligase complex ; GO:0000151 | inferred from sequence or structural similarity with HGNC_gene:RNF11; HGNC:10056	zinc ion binding ; GO:0008270 | inferred from electronic annotation with InterPro:IPR001841 <newline> zinc ion binding ; GO:0008270 | inferred from sequence model <newline> ubiquitin-protein transferase activity ; GO:0004842 | inferred from sequence or structural similarity with HGNC_gene:RNF11; HGNC:10056
CG13482-RA	5014.07	4957.49	956.762	1096.1	-2.15005	0.225306	9.59895e-17	-	CG13482	-	-	-
CG42268-RJ	196.593	153.089	7.20919	7.08687	-3.60621	0.0821152	9.67335e-17	-	CG42268	imaginal disc-derived wing morphogenesis ; GO:0007476 | inferred from mutant phenotype	-	-
CG30345-RB	269.614	306.177	32.9563	25.9852	-2.97558	0.127134	1.01804e-16	-	CG30345	transmembrane transport ; GO:0055085 | inferred from electronic annotation with InterPro:IPR005829, InterPro:IPR011701	integral component of membrane ; GO:0016021 | inferred from electronic annotation with InterPro:IPR005829, InterPro:IPR011701	transporter activity ; GO:0005215 | inferred from electronic annotation with InterPro:IPR005829
CHKov1-RE	2892.73	3608.52	769.323	805.541	-2.07011	0.238141	1.38362e-16	CHKov1	CHKov1	-	-	-
CG13704-RA	1590.53	1328.09	6839.46	9114.9	2.38021	5.20612	2.50784e-16	-	CG13704	-	-	-
CG7841-RB	648.758	346.935	2252.36	1796.52	2.301	4.92798	6.77113e-16	-	CG7841	biological_process ; GO:0008150 | no biological data available	cellular_component ; GO:0005575 | no biological data available	molecular_function ; GO:0003674 | no biological data available
CG1146-RD	625.354	379.739	40.1655	56.695	-2.7362	0.15008	7.23088e-16	-	CG1146	-	-	-
Debcl-RA	140.424	117.302	712.679	646.086	2.33108	5.03183	7.5423e-16	Death executioner Bcl-2 homologue	Debcl	apoptotic process ; GO:0006915 | non-traceable author statement <newline> intrinsic apoptotic signaling pathway in response to DNA damage ; GO:0008630 | inferred from mutant phenotype <newline> apoptotic process ; GO:0006915 | inferred from mutant phenotype <newline> apoptotic process ; GO:0006915 | traceable author statement <newline> regulation of mitochondrial membrane permeability ; GO:004690…	mitochondrial envelope ; GO:0005740 | inferred from direct assay <newline> mitochondrial outer membrane ; GO:0005741 | inferred from sequence or structural similarity with UniProtKB:P10415 <newline> mitochondrion ; GO:0005739 | inferred from direct assay	molecular_function ; GO:0003674 | no biological data available
HDAC1-RA	219.997	278.343	1280.15	1353.59	2.1319	4.38296	8.18124e-16	Histone deacetylase 1	HDAC1	negative regulation of transcription, DNA-templated ; GO:0045892 | inferred from expression pattern <newline> blastoderm segmentation ; GO:0007350 | inferred from mutant phenotype <newline> chromatin silencing ; GO:0006342 | inferred from physical interaction with E(z) AND inferred from physical interaction with esc <newline> gene silencing ; GO:0016458 | inferred from mutant phenotype <newline> …	NuRD complex ; GO:0016581 | non-traceable author statement <newline> Sin3 complex ; GO:0016580 | non-traceable author statement <newline> chromatin ; GO:0000785 | inferred from direct assay <newline> nucleus ; GO:0005634 | inferred from direct assay <newline> ESC/E(Z) complex ; GO:0035098 | traceable author statement <newline> Myb complex ; GO:0031523 | inferred from direct assay <newline> nucleu…	histone deacetylase activity ; GO:0004407 | inferred from sequence or structural similarity with HGNC_gene:HDAC1; HGNC:4852; OMIM:601241 AND inferred from sequence or structural similarity with SGD_LOCUS:RPD3; SGD:S000005274 <newline> histone deacetylase activity ; GO:0004407 | non-traceable author statement <newline> histone deacetylase activity ; GO:0004407 | inferred from direct assay <newline…
CG44013-RC	13.1062	10.9349	154.483	184.259	3.21743	9.30128	9.37052e-16	-	CG44013	biological_process ; GO:0008150 | no biological data available	cellular_component ; GO:0005575 | no biological data available	molecular_function ; GO:0003674 | no biological data available
epsilonTry-RA	41.191	461.254	31.9264	14.1737	-3.31382	0.100564	1.16305e-15	epsilonTrypsin	epsilonTry	proteolysis ; GO:0006508 | non-traceable author statement <newline> proteolysis ; GO:0006508 | inferred from electronic annotation with InterPro:IPR001254, InterPro:IPR001314, InterPro:IPR018114 <newline> proteolysis ; GO:0006508 | inferred from sequence model	extracellular region ; GO:0005576 | non-traceable author statement	serine-type endopeptidase activity ; GO:0004252 | non-traceable author statement <newline> serine-type endopeptidase activity ; GO:0004252 | inferred from electronic annotation with InterPro:IPR001254, InterPro:IPR001314, InterPro:IPR018114 <newline> serine-type endopeptidase activity ; GO:0004252 | inferred from sequence model
Rab9-RA	2378.78	1158.11	5259.62	6205.74	2.10944	4.31523	1.19666e-15	Rab9	Rab9	retrograde transport, endosome to Golgi ; GO:0042147 | traceable author statement <newline> Rab protein signal transduction ; GO:0032482 | inferred from sequence or structural similarity with Rab11 <newline> vesicle-mediated transport ; GO:0016192 | inferred from sequence or structural similarity with Rab11 <newline> protein transport ; GO:0015031 | inferred from electronic annotation with InterP…	synapse ; GO:0045202 | inferred from direct assay <newline> early endosome ; GO:0005769 | inferred from direct assay <newline> late endosome ; GO:0005770 | inferred from direct assay <newline> trans-Golgi network ; GO:0005802 | inferred from direct assay <newline> synaptic vesicle ; GO:0008021 | inferred from direct assay <newline> recycling endosome ; GO:0055037 | inferred from direct assay <new…	GTPase activity ; GO:0003924 | inferred from sequence or structural similarity with SGD_LOCUS:YPT7; SGD:S000004460 <newline> GTPase activity ; GO:0003924 | inferred from sequence or structural similarity <newline> GTPase activity ; GO:0003924 | inferred from sequence or structural similarity with Rab11 <newline> GTP binding ; GO:0005525 | inferred from electronic annotation with InterPro:IPR00180…
CG3397-RA	104.85	101.396	1.02988	1.18115	-4.07499	0.0593343	1.37154e-15	-	CG3397	potassium ion transport ; GO:0006813 | inferred from sequence or structural similarity with EMBL:U65591 <newline> oxidation-reduction process ; GO:0055114 | inferred from electronic annotation with InterPro:IPR020471	voltage-gated potassium channel complex ; GO:0008076 | inferred from sequence or structural similarity with EMBL:U65591	oxidoreductase activity ; GO:0016491 | inferred from sequence or structural similarity with NCBI_NP:241877
Dscam1-RCD	481.186	556.686	84.4505	94.4916	-2.42175	0.18663	1.59595e-15	Down syndrome cell adhesion molecule 1	Dscam1	mushroom body development ; GO:0016319 | inferred from mutant phenotype <newline> axon guidance ; GO:0007411 | inferred from genetic interaction with dock AND inferred from mutant phenotype <newline> axon guidance ; GO:0007411 | inferred from mutant phenotype <newline> phagocytosis ; GO:0006909 | inferred from mutant phenotype <newline> axon guidance ; GO:0007411 | traceable author statement <new…	integral component of plasma membrane ; GO:0005887 | inferred from sequence or structural similarity <newline> neuronal cell body ; GO:0043025 | inferred from direct assay <newline> dendrite ; GO:0030425 | inferred from direct assay <newline> axon ; GO:0030424 | inferred from direct assay <newline> integral component of plasma membrane ; GO:0005887 | inferred from sequence model <newline> neuron …	axon guidance receptor activity ; GO:0008046 | non-traceable author statement <newline> axon guidance receptor activity ; GO:0008046 | inferred from mutant phenotype <newline> antigen binding ; GO:0003823 | inferred from direct assay <newline> identical protein binding ; GO:0042802 | inferred from physical interaction with Dscam1 <newline> protein homodimerization activity ; GO:0042803 | inferred…
l(1)G0193-RB	353.868	321.089	43.2551	33.0721	-2.75503	0.148134	2.36708e-15	lethal (1) G0193	l(1)G0193	biological_process ; GO:0008150 | no biological data available	cellular_component ; GO:0005575 | no biological data available	molecular_function ; GO:0003674 | no biological data available
Pen-RA	131.062	80.5207	497.434	488.994	2.3508	5.10106	2.79448e-15	Pendulin	Pen	NLS-bearing protein import into nucleus ; GO:0006607 | inferred from mutant phenotype <newline> lymph gland development ; GO:0048542 | inferred from mutant phenotype <newline> cytoplasmic transport ; GO:0016482 | inferred from mutant phenotype <newline> cytoplasmic transport, nurse cell to oocyte ; GO:0007303 | non-traceable author statement <newline> protein import into nucleus ; GO:0006606 | no…	cytoplasm ; GO:0005737 | inferred from direct assay <newline> nucleus ; GO:0005634 | inferred from direct assay <newline> actin cytoskeleton ; GO:0015629 | non-traceable author statement <newline> cytoplasm ; GO:0005737 | non-traceable author statement <newline> nuclear pore ; GO:0005643 | non-traceable author statement <newline> nucleus ; GO:0005634 | non-traceable author statement <newline> lip…	protein transporter activity ; GO:0008565 | inferred from electronic annotation with InterPro:IPR002652, InterPro:IPR024931 <newline> protein transmembrane transporter activity ; GO:0008320 | non-traceable author statement
CG13912-RA	9.36159	16.8994	232.754	173.628	3.13824	8.80449	2.86008e-15	-	CG13912	-	-	-
Ugt86Dc-RA	784.501	769.42	149.333	147.643	-2.22043	0.214578	3.0994e-15	Ugt86Dc	Ugt86Dc	metabolic process ; GO:0008152 | inferred from electronic annotation with InterPro:IPR002213	-	glucuronosyltransferase activity ; GO:0015020 | inferred from sequence or structural similarity <newline> 2-hydroxyacylsphingosine 1-beta-galactosyltransferase activity ; GO:0003851 | inferred from sequence or structural similarity with UniProtKB:Q09426
Cad96Ca-RA	129.19	107.361	1.02988	3.54344	-3.89192	0.0673618	3.17732e-15	Cadherin 96Ca	Cad96Ca	protein phosphorylation ; GO:0006468 | inferred from sequence or structural similarity <newline> protein phosphorylation ; GO:0006468 | non-traceable author statement <newline> calcium-dependent cell-cell adhesion via plasma membrane cell adhesion molecules ; GO:0016339 | inferred from sequence or structural similarity <newline> Golgi organization ; GO:0007030 | inferred from mutant phenotype <ne…	integral component of plasma membrane ; GO:0005887 | inferred from sequence or structural similarity <newline> apical part of cell ; GO:0045177 | inferred from direct assay <newline> membrane ; GO:0016020 | inferred from electronic annotation with InterPro:IPR002126, InterPro:IPR015919	protein tyrosine kinase activity ; GO:0004713 | inferred from sequence or structural similarity <newline> protein tyrosine kinase activity ; GO:0004713 | non-traceable author statement <newline> protein kinase activity ; GO:0004672 | inferred from sequence or structural similarity <newline> transmembrane receptor protein tyrosine kinase activity ; GO:0004714 | inferred from sequence or structural…
Ctr1B-RA	296.762	185.893	1040.18	921.293	2.19273	4.57169	3.51878e-15	Copper transporter 1B	Ctr1B	copper ion transport ; GO:0006825 | inferred from direct assay <newline> response to metal ion ; GO:0010038 | inferred from mutant phenotype <newline> cellular copper ion homeostasis ; GO:0006878 | inferred from mutant phenotype <newline> copper ion transport ; GO:0006825 | inferred from mutant phenotype <newline> copper ion transmembrane transport ; GO:0035434 | inferred from electronic annotati…	plasma membrane ; GO:0005886 | non-traceable author statement <newline> integral component of membrane ; GO:0016021 | inferred from electronic annotation with InterPro:IPR007274	copper ion transmembrane transporter activity ; GO:0005375 | non-traceable author statement <newline> copper ion transmembrane transporter activity ; GO:0005375 | inferred from direct assay <newline> copper uptake transmembrane transporter activity ; GO:0015088 | inferred from mutant phenotype <newline> copper ion transmembrane transporter activity ; GO:0005375 | inferred from sequence or structu…
CR44526-RA	23.404	11.929	161.692	178.353	3.0371	8.20839	4.63591e-15	-	CR44526	-	-	-
tna-RD	825.692	1157.11	226.574	244.497	-2.13086	0.228322	5.54289e-15	tonalli	tna	chromatin-mediated maintenance of transcription ; GO:0048096 | inferred from genetic interaction with Antp inferred from genetic interaction with brm inferred from genetic interaction with osa inferred from genetic interaction with Pc inferred from genetic interaction with Scr inferred from genetic interaction with kis	nuclear chromatin ; GO:0000790 | colocalizes_with inferred from direct assay	zinc ion binding ; GO:0008270 | inferred from electronic annotation with InterPro:IPR004181
CG5116-RA	1463.22	757.491	3614.89	4627.73	2.20776	4.61957	6.60273e-15	-	CG5116	-	-	GTP binding ; GO:0005525 | inferred from sequence or structural similarity with EMBL:Y14391; protein_id:CAA74749
hiw-RB	464.335	336.994	33.9862	12.9926	-3.23975	0.105861	7.14898e-15	highwire	hiw	regulation of synaptic growth at neuromuscular junction ; GO:0008582 | inferred from mutant phenotype <newline> BMP signaling pathway ; GO:0030509 | inferred from physical interaction with Med <newline> negative regulation of BMP signaling pathway ; GO:0030514 | inferred from genetic interaction with Med AND inferred from genetic interaction with wit <newline> negative regulation of synaptic grow…	cytoplasmic membrane-bounded vesicle ; GO:0016023 | inferred from direct assay <newline> plasma membrane ; GO:0005886 | inferred from direct assay	protein binding ; GO:0005515 | inferred from physical interaction with Med <newline> zinc ion binding ; GO:0008270 | inferred from electronic annotation with InterPro:IPR001841 <newline> ubiquitin-protein transferase activity ; GO:0004842 | inferred from sequence or structural similarity with UniProtKB:Q8WY64 <newline> protein binding ; GO:0005515 | inferred from physical interaction with Rae1 in…
CG43235-RA	370.719	428.449	50.4643	67.3253	-2.57525	0.167793	1.43621e-14	-	CG43235	proteolysis ; GO:0006508 | inferred from electronic annotation with InterPro:IPR003146	-	carboxypeptidase activity ; GO:0004180 | inferred from electronic annotation with InterPro:IPR003146
bnl-RC	180.679	243.55	1204.96	1647.7	2.37312	5.1806	1.79593e-14	branchless	bnl	positive chemotaxis ; GO:0050918 | inferred from direct assay <newline> cytoneme assembly ; GO:0035231 | inferred from direct assay <newline> epithelial cell migration, open tracheal system ; GO:0007427 | traceable author statement <newline> fibroblast growth factor receptor signaling pathway ; GO:0008543 | traceable author statement <newline> positive chemotaxis ; GO:0050918 | traceable author s…	extracellular region ; GO:0005576 | inferred from sequence or structural similarity	fibroblast growth factor receptor binding ; GO:0005104 | non-traceable author statement <newline> fibroblast growth factor receptor binding ; GO:0005104 | inferred from sequence or structural similarity with MGD:Fgf10; MGI:MGI:1099809 <newline> fibroblast growth factor receptor binding ; GO:0005104 | traceable author statement <newline> growth factor activity ; GO:0008083 | inferred from electron…
Tollo-RA	1547.47	1147.17	242.023	185.44	-2.27333	0.206852	1.90053e-14	Tollo	Tollo	defense response ; GO:0006952 | non-traceable author statement <newline> signal transduction ; GO:0007165 | inferred from sequence or structural similarity <newline> regulation of protein glycosylation ; GO:0060049 | inferred from mutant phenotype <newline> peripheral nervous system neuron development ; GO:0048935 | inferred from mutant phenotype <newline> innate immune response in mucosa ; GO:00…	plasma membrane ; GO:0005886 | inferred from sequence or structural similarity <newline> integral component of membrane ; GO:0016021 | inferred from sequence or structural similarity	transmembrane signaling receptor activity ; GO:0004888 | inferred from sequence or structural similarity
GstT4-RA	270.55	502.012	83.4206	83.8613	-2.32025	0.200233	6.05281e-14	Glutathione S transferase T4	GstT4	biological_process ; GO:0008150 | no biological data available	cytoplasm ; GO:0005737 | inferred from sequence or structural similarity with RGD:Gsto1; RGD:70952	glutathione transferase activity ; GO:0004364 | inferred from sequence or structural similarity with MGD:Gstt1; MGI:MGI:107379
CG13321-RB	164.764	91.4556	510.822	637.818	2.33986	5.06252	6.49294e-14	-	CG13321	neurogenesis ; GO:0022008 | inferred from mutant phenotype	-	-
CG8939-RA	588.844	924.497	181.26	139.375	-2.28587	0.205062	6.508e-14	-	CG8939	rRNA processing ; GO:0006364 | inferred from sequence or structural similarity with UniProtKB:O42832 <newline> rRNA methylation ; GO:0031167 | inferred from electronic annotation with InterPro:IPR028589 <newline> positive regulation of multicellular organism growth ; GO:0040018 | inferred from mutant phenotype	nucleolus ; GO:0005730 | inferred from sequence or structural similarity with UniProtKB:O42832	rRNA methyltransferase activity ; GO:0008649 | inferred from sequence or structural similarity with UniProtKB:O42832
peng-RA	153.53	371.787	46.3448	29.5286	-2.77298	0.146302	8.22302e-14	penguin	peng	apposition of dorsal and ventral imaginal disc-derived wing surfaces ; GO:0007475 | inferred from mutant phenotype	cellular_component ; GO:0005575 | no biological data available	RNA binding ; GO:0003723 | inferred from electronic annotation with InterPro:IPR001313, InterPro:IPR012959
sty-RB	13628.6	13433	2875.43	3448.94	-1.96968	0.25531	8.88093e-14	sprouty	sty	muscle fiber development ; GO:0048747 | inferred from mutant phenotype <newline> negative regulation of epidermal growth factor receptor signaling pathway ; GO:0042059 | traceable author statement <newline> negative regulation of fibroblast growth factor receptor signaling pathway ; GO:0040037 | traceable author statement <newline> negative regulation of terminal cell fate specification, open tra…	plasma membrane ; GO:0005886 | non-traceable author statement <newline> intracellular ; GO:0005622 | non-traceable author statement <newline> intracellular ; GO:0005622 | traceable author statement <newline> plasma membrane ; GO:0005886 | inferred from direct assay	-
fru-RA	766.714	771.408	125.646	159.455	-2.25152	0.210002	9.26873e-14	fruitless	fru	male courtship behavior, veined wing vibration ; GO:0016545 | inferred from mutant phenotype <newline> male courtship behavior ; GO:0008049 | inferred from mutant phenotype <newline> mating ; GO:0007618 | inferred from mutant phenotype <newline> multicellular organismal development ; GO:0007275 | inferred from mutant phenotype <newline> male courtship behavior, veined wing generated song producti…	nucleus ; GO:0005634 | non-traceable author statement	transcription factor activity, sequence-specific DNA binding ; GO:0003700 | non-traceable author statement <newline> transcription factor activity, sequence-specific DNA binding ; GO:0003700 | traceable author statement <newline> nucleic acid binding ; GO:0003676 | inferred from electronic annotation with InterPro:IPR013087 <newline> metal ion binding ; GO:0046872 | inferred from electronic annot…
CG15127-RA	268.678	163.03	795.07	760.657	2.0572	4.16177	9.8774e-14	-	CG15127	biological_process ; GO:0008150 | no biological data available	cellular_component ; GO:0005575 | no biological data available	molecular_function ; GO:0003674 | no biological data available
CG2818-RA	8.42543	13.9172	140.064	188.983	3.04635	8.26122	1.2435e-13	-	CG2818	lipid metabolic process ; GO:0006629 | inferred from electronic annotation with InterPro:IPR017946, InterPro:IPR030395	-	starch binding ; GO:2001070 | inferred from electronic annotation with InterPro:IPR002044 <newline> phosphoric diester hydrolase activity ; GO:0008081 | inferred from electronic annotation with InterPro:IPR017946, InterPro:IPR030395
fru-RF	1322.79	1561.7	350.16	382.691	-1.95997	0.257033	1.36173e-13	fruitless	fru	male courtship behavior, veined wing vibration ; GO:0016545 | inferred from mutant phenotype <newline> male courtship behavior ; GO:0008049 | inferred from mutant phenotype <newline> mating ; GO:0007618 | inferred from mutant phenotype <newline> multicellular organismal development ; GO:0007275 | inferred from mutant phenotype <newline> male courtship behavior, veined wing generated song producti…	nucleus ; GO:0005634 | non-traceable author statement	transcription factor activity, sequence-specific DNA binding ; GO:0003700 | non-traceable author statement <newline> transcription factor activity, sequence-specific DNA binding ; GO:0003700 | traceable author statement <newline> nucleic acid binding ; GO:0003676 | inferred from electronic annotation with InterPro:IPR013087 <newline> metal ion binding ; GO:0046872 | inferred from electronic annot…
CR46100-RA	163.828	170.982	10.2988	16.536	-3.06328	0.119636	1.8478e-13	-	CR46100	-	-	-
CG43773-RA	12.1701	1.98816	98.8688	88.5859	3.25077	9.51875	2.48019e-13	-	CG43773	biological_process ; GO:0008150 | no biological data available	cellular_component ; GO:0005575 | no biological data available	molecular_function ; GO:0003674 | no biological data available
Dsk-RA	1.87232	0.994082	62.8229	111.028	3.66748	12.7064	2.88639e-13	Drosulfakinin	Dsk	neuropeptide signaling pathway ; GO:0007218 | non-traceable author statement <newline> neuropeptide signaling pathway ; GO:0007218 | traceable author statement <newline> larval locomotory behavior ; GO:0008345 | inferred from direct assay inferred from mutant phenotype <newline> neuropeptide signaling pathway ; GO:0007218 | inferred from direct assay <newline> multicellular organismal response to…	extracellular space ; GO:0005615 | inferred by curator from GO:0005184	neuropeptide hormone activity ; GO:0005184 | non-traceable author statement <newline> neuropeptide hormone activity ; GO:0005184 | traceable author statement <newline> neuropeptide receptor binding ; GO:0071855 | inferred from physical interaction with CCKLR-17D1 <newline> neuropeptide hormone activity ; GO:0005184 | inferred from direct assay
CG10086-RA	379.144	217.704	941.314	1018.15	1.981	3.94766	2.96542e-13	-	CG10086	biological_process ; GO:0008150 | no biological data available	cellular_component ; GO:0005575 | no biological data available	molecular_function ; GO:0003674 | no biological data available
Thor-RA	2466.78	2510.06	656.036	571.674	-1.91512	0.265149	3.88012e-13	Thor	Thor	determination of adult lifespan ; GO:0008340 | inferred from direct assay <newline> regulation of mitochondrial translation ; GO:0070129 | inferred from direct assay <newline> response to starvation ; GO:0042594 | inferred from direct assay <newline> immune response ; GO:0006955 | inferred from expression pattern AND inferred from mutant phenotype <newline> immune response ; GO:0006955 | non-trac…	-	eukaryotic initiation factor 4E binding ; GO:0008190 | inferred from sequence or structural similarity <newline> eukaryotic initiation factor 4E binding ; GO:0008190 | inferred from sequence or structural similarity with HGNC_gene:EIF4EBP1; HGNC:3288; OMIM:602223 <newline> eukaryotic initiation factor 4E binding ; GO:0008190 | non-traceable author statement <newline> eukaryotic initiation factor …
Fatp-RB	356.676	298.225	1218.35	1394.93	1.98038	3.94596	4.04142e-13	Fatty acid (long chain) transport protein	Fatp	metabolic process ; GO:0008152 | inferred from electronic annotation with InterPro:IPR000873 <newline> triglyceride homeostasis ; GO:0070328 | inferred from mutant phenotype <newline> long-chain fatty acid transport ; GO:0015909 | inferred from sequence or structural similarity with UniProtKB:P97849	endomembrane system ; GO:0012505 | inferred from direct assay <newline> plasma membrane ; GO:0005886 | inferred from sequence or structural similarity	catalytic activity ; GO:0003824 | inferred from electronic annotation with InterPro:IPR000873 <newline> long-chain fatty acid transporter activity ; GO:0005324 | inferred from sequence or structural similarity <newline> long-chain fatty acid transporter activity ; GO:0005324 | inferred from sequence or structural similarity with UniProtKB:P97849
Taf10-RA	161.019	428.449	47.3746	22.4418	-2.92328	0.131827	4.24075e-13	TBP-associated factor 10	Taf10	transcription initiation from RNA polymerase II promoter ; GO:0006367 | inferred from direct assay <newline> transcription initiation from RNA polymerase II promoter ; GO:0006367 | inferred from sequence or structural similarity with HGNC_gene:TAF10; HGNC:11543; OMIM:600475 AND inferred from sequence or structural similarity with SGD_LOCUS:TAF25; SGD:S000002574	transcription factor TFIID complex ; GO:0005669 | inferred from direct assay <newline> histone acetyltransferase complex ; GO:0000123 | inferred from sequence or structural similarity with HGNC_gene:TAF10; HGNC:11543; OMIM:600475 AND inferred from sequence or structural similarity with SGD_LOCUS:TAF25; SGD:S000002574 <newline> transcription factor TFIID complex ; GO:0005669 | inferred from sequen…	transcription factor activity, RNA polymerase II core promoter sequence-specific binding involved in preinitiation complex assembly ; GO:0001075 | contributes_to inferred from direct assay
RpLP0-like-RA	711.481	1494.11	292.487	204.338	-2.29136	0.204283	4.30717e-13	Ribosomal protein LP0-like	RpLP0-like	ribosome biogenesis ; GO:0042254 | inferred from electronic annotation with InterPro:IPR001790 <newline> translation ; GO:0006412 | inferred by curator from GO:0022625	cytosolic large ribosomal subunit ; GO:0022625 | inferred from sequence or structural similarity with HGNC_gene:RPLP0; HGNC:10371	structural constituent of ribosome ; GO:0003735 | inferred by curator from GO:0022625
Arf79F-RH	322.975	207.763	1135.96	1776.44	2.44657	5.45118	4.95475e-13	ADP ribosylation factor at 79F	Arf79F	protein ADP-ribosylation ; GO:0006471 | inferred from sequence or structural similarity with UniProtKB:P51643 <newline> protein ADP-ribosylation ; GO:0006471 | non-traceable author statement <newline> neurotransmitter secretion ; GO:0007269 | traceable author statement <newline> synaptic vesicle endocytosis ; GO:0048488 | traceable author statement <newline> cell adhesion ; GO:0007155 | inferred …	intracellular membrane-bounded organelle ; GO:0043231 | colocalizes_with inferred from direct assay <newline> Golgi stack ; GO:0005795 | inferred from direct assay	GTP binding ; GO:0005525 | inferred from sequence or structural similarity with MGD:Arf2; MGI:MGI:99595 <newline> GTP binding ; GO:0005525 | non-traceable author statement <newline> GTPase activity ; GO:0003924 | inferred from sequence or structural similarity
Treh-RG	75.8289	147.124	4.11953	9.44916	-3.33783	0.0989036	5.83803e-13	Trehalase	Treh	neuronal stem cell population maintenance ; GO:0097150 | inferred from mutant phenotype <newline> trehalose metabolic process ; GO:0005991 | inferred from mutant phenotype	cellular_component ; GO:0005575 | no biological data available	alpha,alpha-trehalase activity ; GO:0004555 | inferred from sequence or structural similarity with UniProtKB:P19813 <newline> trehalase activity ; GO:0015927 | inferred from mutant phenotype <newline> alpha,alpha-trehalase activity ; GO:0004555 | inferred from mutant phenotype
RpL10Ab-RF	232.167	692.875	72.0919	29.5286	-2.98173	0.126593	7.15188e-13	Ribosomal protein L10Ab	RpL10Ab	translation ; GO:0006412 | inferred from sequence or structural similarity with UniProtKB:P52859 <newline> mitotic spindle elongation ; GO:0000022 | inferred from mutant phenotype <newline> mitotic spindle organization ; GO:0007052 | inferred from mutant phenotype <newline> centrosome duplication ; GO:0051298 | inferred from mutant phenotype	cytosolic large ribosomal subunit ; GO:0022625 | inferred from sequence or structural similarity with UniProtKB:P52859	structural constituent of ribosome ; GO:0003735 | inferred from sequence or structural similarity with UniProtKB:P52859 <newline> RNA binding ; GO:0003723 | inferred from electronic annotation with InterPro:IPR002143, InterPro:IPR016094
sty-RC	15703.1	15932.2	3714.79	4405.67	-1.86183	0.275126	1.07105e-12	sprouty	sty	muscle fiber development ; GO:0048747 | inferred from mutant phenotype <newline> negative regulation of epidermal growth factor receptor signaling pathway ; GO:0042059 | traceable author statement <newline> negative regulation of fibroblast growth factor receptor signaling pathway ; GO:0040037 | traceable author statement <newline> negative regulation of terminal cell fate specification, open tra…	plasma membrane ; GO:0005886 | non-traceable author statement <newline> intracellular ; GO:0005622 | non-traceable author statement <newline> intracellular ; GO:0005622 | traceable author statement <newline> plasma membrane ; GO:0005886 | inferred from direct assay	-
CG43795-RA	15.9147	4.97041	98.8688	161.817	3.13513	8.78556	1.30846e-12	-	CG43795	G-protein coupled receptor signaling pathway ; GO:0007186 | inferred from electronic annotation with InterPro:IPR000337, InterPro:IPR002455, InterPro:IPR017978	integral component of membrane ; GO:0016021 | inferred from electronic annotation with InterPro:IPR000337, InterPro:IPR002455, InterPro:IPR017978	G-protein coupled GABA receptor activity ; GO:0004965 | inferred from electronic annotation with InterPro:IPR002455
CG5267-RA	4.68079	2.98225	93.7194	77.9556	3.30097	9.8558	1.33262e-12	-	CG5267	multicellular organism reproduction ; GO:0032504 | inferred from expression pattern	extracellular space ; GO:0005615 | inferred from direct assay	-
c(2)M-RA	69.2757	51.6923	304.846	310.641	2.28683	4.87984	1.39394e-12	crossover suppressor on 2 of Manheim	c(2)M	meiotic nuclear division ; GO:0007126 | inferred from mutant phenotype <newline> reciprocal meiotic recombination ; GO:0007131 | inferred from mutant phenotype <newline> resolution of meiotic recombination intermediates ; GO:0000712 | inferred from mutant phenotype	synaptonemal complex ; GO:0000795 | inferred from direct assay <newline> cohesin complex ; GO:0008278 | colocalizes_with inferred from direct assay	-
CG11241-RA	367.91	364.828	1383.13	1431.55	1.83773	3.57446	1.55519e-12	-	CG11241	-	-	pyridoxal phosphate binding ; GO:0030170 | inferred from electronic annotation with InterPro:IPR005814 <newline> alanine-glyoxylate transaminase activity ; GO:0008453 | inferred from sequence or structural similarity with UniProtKB:Q64565
CG33643-RA	16.8509	9.94082	119.466	155.911	2.91887	7.56254	1.57567e-12	-	CG33643	biological_process ; GO:0008150 | no biological data available	cellular_component ; GO:0005575 | no biological data available	molecular_function ; GO:0003674 | no biological data available
flw-RC	1030.71	860.875	3447.02	4503.71	2.03205	4.08985	1.7433e-12	flapwing	flw	protein dephosphorylation ; GO:0006470 | inferred from sequence or structural similarity <newline> protein dephosphorylation ; GO:0006470 | non-traceable author statement <newline> ovarian nurse cell to oocyte transport ; GO:0007300 | inferred from mutant phenotype <newline> female germline ring canal formation ; GO:0007301 | inferred from mutant phenotype <newline> imaginal disc-derived wing mor…	protein phosphatase type 1 complex ; GO:0000164 | inferred from sequence or structural similarity with EMBL:X14832; protein_id:CAA32941.1 <newline> protein phosphatase type 1 complex ; GO:0000164 | colocalizes_with inferred from direct assay	protein serine/threonine phosphatase activity ; GO:0004722 | inferred from sequence or structural similarity with EMBL:X14832; protein_id:CAA32941.1 <newline> protein serine/threonine phosphatase activity ; GO:0004722 | inferred from sequence or structural similarity with EMBL:U25809; protein_id:AAC99814.1 <newline> protein serine/threonine phosphatase activity ; GO:0004722 | non-traceable author…
scb-RA	177.87	279.337	31.9264	14.1737	-2.92109	0.132028	2.56146e-12	scab	scb	cell adhesion ; GO:0007155 | traceable author statement <newline> dorsal closure ; GO:0007391 | traceable author statement <newline> cell adhesion ; GO:0007155 | non-traceable author statement <newline> cell migration ; GO:0016477 | traceable author statement <newline> midgut development ; GO:0007494 | traceable author statement <newline> calcium-dependent cell-cell adhesion via plasma membrane c…	plasma membrane ; GO:0005886 | inferred from sequence or structural similarity <newline> integrin complex ; GO:0008305 | inferred from sequence or structural similarity <newline> integrin complex ; GO:0008305 | non-traceable author statement <newline> focal adhesion ; GO:0005925 | inferred from sequence or structural similarity <newline> integral component of membrane ; GO:0016021 | non-traceable…	cell adhesion molecule binding ; GO:0050839 | traceable author statement <newline> receptor activity ; GO:0004872 | traceable author statement <newline> cell adhesion molecule binding ; GO:0050839 | non-traceable author statement <newline> receptor activity ; GO:0004872 | non-traceable author statement <newline> laminin receptor activity ; GO:0005055 | non-traceable author statement <newline> pro…
CG8735-RB	63.6588	69.5858	395.475	623.645	2.5317	5.78254	2.79915e-12	-	CG8735	-	endomembrane system ; GO:0012505 | inferred from direct assay	-
CG32115-RA	1361.17	998.059	171.991	235.048	-2.14525	0.226055	2.95855e-12	-	CG32115	biological_process ; GO:0008150 | no biological data available	cellular_component ; GO:0005575 | no biological data available	molecular_function ; GO:0003674 | no biological data available
Amyrel-RA	2.80848	138.177	3.08965	2.36229	-3.50931	0.0878201	3.80574e-12	Amyrel	Amyrel	carbohydrate metabolic process ; GO:0005975 | inferred from electronic annotation with InterPro:IPR006046, InterPro:IPR006047, InterPro:IPR006048, InterPro:IPR006589, InterPro:IPR013781	-	oligo-1,6-glucosidase activity ; GO:0004574 | non-traceable author statement <newline> alpha-amylase activity ; GO:0004556 | non-traceable author statement <newline> cation binding ; GO:0043169 | inferred from electronic annotation with InterPro:IPR006046, InterPro:IPR006047, InterPro:IPR006048, InterPro:IPR006589 <newline> catalytic activity ; GO:0003824 | inferred from electronic annotation wit…
CR44095-RA	540.164	528.852	118.437	101.578	-2.09246	0.23448	4.59562e-12	-	CR44095	-	-	-
Cyp6a8-RA	252.763	51.6923	2.05977	2.36229	-3.39975	0.0947488	6.33928e-12	Cytochrome P450-6a8	Cyp6a8	insecticide metabolic process ; GO:0017143 | inferred from direct assay <newline> lauric acid metabolic process ; GO:0048252 | inferred from direct assay <newline> response to caffeine ; GO:0031000 | inferred from direct assay <newline> oxidation-reduction process ; GO:0055114 | inferred from electronic annotation with InterPro:IPR001128, InterPro:IPR002401, InterPro:IPR002402, InterPro:IPR017972	membrane ; GO:0016020 | non-traceable author statement <newline> intracellular membrane-bounded organelle ; GO:0043231 | non-traceable author statement <newline> endomembrane system ; GO:0012505 | inferred from direct assay	electron carrier activity ; GO:0009055 | inferred from sequence or structural similarity with Cyp6a2 <newline> electron carrier activity ; GO:0009055 | non-traceable author statement <newline> electron carrier activity ; GO:0009055 | inferred from sequence or structural similarity <newline> heme binding ; GO:0020037 | inferred from electronic annotation with InterPro:IPR001128, InterPro:IPR002401…
CR42651-RB	425.952	414.532	1510.84	1501.24	1.75694	3.37981	8.75757e-12	-	CR42651	-	-	-
CG11275-RA	109.531	164.024	954.702	696.876	2.17599	4.51896	9.04045e-12	-	CG11275	-	-	-
CG11384-RA	126.381	97.4201	485.075	696.876	2.28977	4.88978	1.13161e-11	-	CG11384	-	-	-
ect-RD	157.275	145.136	793.01	620.101	2.08452	4.24133	1.28595e-11	ectodermal	ect	tube development ; GO:0035295 | inferred from expression pattern	cellular_component ; GO:0005575 | no biological data available <newline> nucleus ; GO:0005634 | NOT inferred from direct assay	molecular_function ; GO:0003674 | no biological data available
Arl2-RA	200.338	439.384	84.4505	69.6876	-2.20144	0.217421	1.33932e-11	ADP ribosylation factor-like 2	Arl2	protein ADP-ribosylation ; GO:0006471 | inferred from sequence or structural similarity with UniProtKB:P36404 <newline> protein ADP-ribosylation ; GO:0006471 | non-traceable author statement <newline> neurotransmitter secretion ; GO:0007269 | traceable author statement <newline> synaptic vesicle endocytosis ; GO:0048488 | traceable author statement <newline> endosomal transport ; GO:0016197 | tra…	cellular_component ; GO:0005575 | no biological data available <newline> intracellular ; GO:0005622 | inferred from electronic annotation with InterPro:IPR024156	GTP binding ; GO:0005525 | inferred from sequence or structural similarity with MGD:Arf2; MGI:MGI:99595 <newline> GTP binding ; GO:0005525 | non-traceable author statement <newline> GTPase activity ; GO:0003924 | inferred from sequence or structural similarity <newline> GTPase activity ; GO:0003924 | non-traceable author statement <newline> GTP binding ; GO:0005525 | inferred from sequence model …
wcd-RA	100.169	279.337	26.777	9.44916	-2.99799	0.125174	1.36058e-11	wicked	wcd	female germ-line stem cell asymmetric division ; GO:0048132 | inferred from mutant phenotype <newline> rRNA processing ; GO:0006364 | inferred from mutant phenotype <newline> neuroblast proliferation ; GO:0007405 | inferred from mutant phenotype <newline> neurogenesis ; GO:0022008 | inferred from mutant phenotype	nucleus ; GO:0005634 | inferred from direct assay <newline> germinal vesicle ; GO:0042585 | inferred from direct assay <newline> nucleolus ; GO:0005730 | inferred from direct assay <newline> small nuclear ribonucleoprotein complex ; GO:0030532 | inferred from physical interaction with snoRNA:U3:9B inferred from physical interaction with snoRNA:U3:54Aa inferred from physical interaction with snoRN…	molecular_function ; GO:0003674 | no biological data available
shot-RH	2980.73	2652.21	789.921	728.766	-1.71828	0.30391	1.45578e-11	short stop	shot	muscle attachment ; GO:0016203 | non-traceable author statement <newline> muscle organ development ; GO:0007517 | non-traceable author statement <newline> dendrite morphogenesis ; GO:0048813 | inferred from mutant phenotype <newline> regulation of axon extension ; GO:0030516 | inferred from mutant phenotype <newline> mushroom body development ; GO:0016319 | inferred from mutant phenotype <newline…	fusome ; GO:0045169 | inferred from direct assay <newline> adherens junction ; GO:0005912 | inferred from direct assay <newline> cytoskeleton ; GO:0005856 | non-traceable author statement <newline> adherens junction ; GO:0005912 | traceable author statement <newline> microtubule ; GO:0005874 | traceable author statement <newline> microtubule ; GO:0005874 | inferred from direct assay <newline> ast…	cytoskeletal protein binding ; GO:0008092 | inferred from sequence or structural similarity <newline> actin binding ; GO:0003779 | inferred from sequence or structural similarity with EMBL:AF150755; protein_id:AAD32244.1 <newline> microtubule binding ; GO:0008017 | inferred from sequence or structural similarity with EMBL:AF150755; protein_id:AAD32244.1 <newline> actin binding ; GO:0003779 | infe…
CG15673-RC	644.077	403.597	1486.12	1719.75	1.82395	3.5405	1.45991e-11	-	CG15673	-	-	-
CG6126-RA	171.317	164.024	737.397	653.173	1.93327	3.81919	1.51895e-11	-	CG6126	transmembrane transport ; GO:0055085 | inferred from electronic annotation with InterPro:IPR005828, InterPro:IPR005829	integral component of membrane ; GO:0016021 | inferred from electronic annotation with InterPro:IPR005828, InterPro:IPR005829	organic cation transmembrane transporter activity ; GO:0015101 | inferred from sequence or structural similarity with EMBL:AF078750; protein_id:AAD20978
Cyp6d4-RA	1267.56	1072.61	296.606	274.026	-1.81057	0.285077	1.69858e-11	Cyp6d4	Cyp6d4	chaeta development ; GO:0022416 | inferred from genetic interaction with Ssdp <newline> wing disc development ; GO:0035220 | inferred from genetic interaction with Bx <newline> oxidation-reduction process ; GO:0055114 | inferred from electronic annotation with InterPro:IPR001128, InterPro:IPR002401, InterPro:IPR017972	membrane ; GO:0016020 | non-traceable author statement <newline> intracellular membrane-bounded organelle ; GO:0043231 | non-traceable author statement	electron carrier activity ; GO:0009055 | inferred from sequence or structural similarity <newline> electron carrier activity ; GO:0009055 | non-traceable author statement <newline> oxidoreductase activity, acting on paired donors, with incorporation or reduction of molecular oxygen ; GO:0016705 | inferred from electronic annotation with InterPro:IPR001128, InterPro:IPR002401, InterPro:IPR017972 <…
CG10306-RA	1800.23	2859.97	653.976	442.929	-2.12891	0.228631	1.92103e-11	-	CG10306	regulation of translational initiation ; GO:0006446 | inferred from electronic annotation with InterPro:IPR016020 <newline> biological_process ; GO:0008150 | no biological data available	eukaryotic translation initiation factor 3 complex ; GO:0005852 | inferred from electronic annotation with InterPro:IPR009374, InterPro:IPR016020 <newline> cellular_component ; GO:0005575 | no biological data available	ribosome binding ; GO:0043022 | inferred from electronic annotation with InterPro:IPR016020 <newline> translation initiation factor activity ; GO:0003743 | inferred from electronic annotation with InterPro:IPR009374, InterPro:IPR016020 <newline> molecular_function ; GO:0003674 | no biological data available
CG18744-RB	166.636	249.515	911.447	930.742	1.80674	3.4985	2.0012e-11	-	CG18744	-	-	-
CG14626-RA	48.6803	89.4674	450.059	385.053	2.10773	4.31013	2.02795e-11	-	CG14626	-	-	-
Cyp6a9-RB	2857.16	3339.12	877.461	656.717	-1.9554	0.257849	2.48016e-11	Cytochrome P450-6a9	Cyp6a9	insecticide metabolic process ; GO:0017143 | non-traceable author statement <newline> oxidation-reduction process ; GO:0055114 | inferred from electronic annotation with InterPro:IPR001128, InterPro:IPR002401, InterPro:IPR017972	membrane ; GO:0016020 | non-traceable author statement <newline> intracellular membrane-bounded organelle ; GO:0043231 | non-traceable author statement	electron carrier activity ; GO:0009055 | inferred from sequence or structural similarity with Cyp6a2 <newline> electron carrier activity ; GO:0009055 | non-traceable author statement <newline> electron carrier activity ; GO:0009055 | inferred from sequence or structural similarity <newline> oxidoreductase activity, acting on paired donors, with incorporation or reduction of molecular oxygen ; GO:…
CG34176-RA	312.677	338.982	1216.29	1211.85	1.743	3.34731	2.68659e-11	-	CG34176	-	-	-
Cys-RA	297.698	251.503	46.3448	34.2532	-2.36238	0.19447	3.32555e-11	Cystatin-like	Cys	multicellular organism reproduction ; GO:0032504 | inferred from expression pattern	extracellular space ; GO:0005615 | inferred from direct assay	cysteine-type endopeptidase inhibitor activity ; GO:0004869 | inferred from sequence or structural similarity with UniProtKB:P31727 <newline> cysteine-type endopeptidase inhibitor activity ; GO:0004869 | non-traceable author statement
CG5999-RB	186.296	166.012	760.054	1165.79	2.25221	4.76413	3.34223e-11	-	CG5999	metabolic process ; GO:0008152 | inferred from electronic annotation with InterPro:IPR002213	-	glucuronosyltransferase activity ; GO:0015020 | inferred from sequence or structural similarity with UniProtKB:P08541
CR44757-RA	74.8927	52.6864	290.427	418.125	2.3556	5.11809	3.64107e-11	-	CR44757	-	-	-
CG16786-RC	13.1062	6.95858	91.6596	148.824	2.93438	7.64427	3.74792e-11	-	CG16786	-	-	-
CG9344-RA	649.694	1015.95	249.232	190.164	-1.99507	0.250856	4.34919e-11	-	CG9344	mRNA splicing, via spliceosome ; GO:0000398 | inferred from sequence or structural similarity with NCBI_NP:009011 AND inferred from sequence or structural similarity with SGD_LOCUS:LSM6; SGD:S000002786	small nuclear ribonucleoprotein complex ; GO:0030532 | inferred from sequence or structural similarity with NCBI_gi:4507131 <newline> small nuclear ribonucleoprotein complex ; GO:0030532 | inferred from sequence or structural similarity with NCBI_NP:009011 AND inferred from sequence or structural similarity with SGD_LOCUS:LSM6; SGD:S000002786 <newline> U6 snRNP ; GO:0005688 | non-traceable author…	poly(A) RNA binding ; GO:0044822 | inferred from sequence or structural similarity with HGNC_gene:LSM6; HGNC:17017
CG42747-RC	492.419	286.296	1046.36	1137.44	1.76476	3.39817	4.35796e-11	-	CG42747	-	-	-
CG30287-RA	100.169	83.5029	5.14942	3.54344	-3.15994	0.111883	5.20934e-11	-	CG30287	proteolysis ; GO:0006508 | inferred from electronic annotation with InterPro:IPR001254, InterPro:IPR001314, InterPro:IPR018114	-	serine-type endopeptidase activity ; GO:0004252 | inferred from electronic annotation with InterPro:IPR001254, InterPro:IPR001314, InterPro:IPR018114
CG5033-RA	787.309	942.39	251.292	211.425	-1.87283	0.273037	5.50862e-11	-	CG5033	ribosome biogenesis ; GO:0042254 | inferred from sequence or structural similarity with MGD:Bop1; MGI:MGI:1334460 <newline> neurogenesis ; GO:0022008 | inferred from mutant phenotype <newline> rRNA processing ; GO:0006364 | inferred from electronic annotation with InterPro:IPR012953 <newline> regulation of hemocyte proliferation ; GO:0035206 | inferred from mutant phenotype <newline> positive reg…	nucleolus ; GO:0005730 | inferred from sequence or structural similarity with MGD:Bop1; MGI:MGI:1334460	ribonucleoprotein complex binding ; GO:0043021 | inferred from sequence or structural similarity with MGD:Bop1; MGI:MGI:1334460
Dl-RA	250.891	112.331	488.165	575.218	1.96585	3.90644	5.77907e-11	Delta	Dl	germ-line stem cell population maintenance ; GO:0030718 | inferred from mutant phenotype <newline> stem cell differentiation ; GO:0048863 | inferred from mutant phenotype <newline> ectoderm development ; GO:0007398 | traceable author statement <newline> mesoderm development ; GO:0007498 | inferred from mutant phenotype <newline> Notch signaling pathway ; GO:0007219 | traceable author statement <n…	plasma membrane ; GO:0005886 | inferred from direct assay <newline> integral component of membrane ; GO:0016021 | traceable author statement <newline> integral component of membrane ; GO:0016021 | non-traceable author statement <newline> endocytic vesicle ; GO:0030139 | inferred from direct assay <newline> subapical complex ; GO:0035003 | inferred from direct assay <newline> adherens junction ; G…	Notch binding ; GO:0005112 | inferred from direct assay <newline> Notch binding ; GO:0005112 | traceable author statement <newline> Notch binding ; GO:0005112 | non-traceable author statement <newline> receptor binding ; GO:0005102 | non-traceable author statement <newline> Notch binding ; GO:0005112 | inferred from physical interaction with N <newline> calcium ion binding ; GO:0005509 | inferred…
CG18635-RA	4856.79	7257.8	2152.46	1792.98	-1.73917	0.299542	6.16867e-11	-	CG18635	-	integral component of membrane ; GO:0016021 | inferred from electronic annotation with InterPro:IPR018629	-
RpL6-RB	119.828	522.887	39.1356	8.26802	-3.10427	0.116285	8.10736e-11	Ribosomal protein L6	RpL6	mitotic spindle elongation ; GO:0000022 | inferred from mutant phenotype <newline> mitotic spindle organization ; GO:0007052 | inferred from mutant phenotype <newline> centrosome duplication ; GO:0051298 | inferred from mutant phenotype <newline> centrosome organization ; GO:0051297 | inferred from mutant phenotype <newline> translation ; GO:0006412 | inferred from electronic annotation with Inte…	cytosolic large ribosomal subunit ; GO:0022625 | inferred from sequence or structural similarity with UniProtKB:Q02878 <newline> ribosome ; GO:0005840 | inferred from direct assay	structural constituent of ribosome ; GO:0003735 | inferred from direct assay
CG4267-RB	218.125	145.136	582.914	699.238	1.93069	3.81238	8.27761e-11	-	CG4267	lipid catabolic process ; GO:0016042 | inferred from sequence or structural similarity with MGD:Lpl; MGI:MGI:96820	cellular_component ; GO:0005575 | no biological data available	lipase activity ; GO:0016298 | inferred from sequence or structural similarity with MGD:Lpl; MGI:MGI:96820 <newline> carboxylic ester hydrolase activity ; GO:0052689 | inferred from electronic annotation with InterPro:IPR000734
CG3906-RA	26.2124	152.095	9.26895	2.36229	-3.16641	0.111382	8.47928e-11	-	CG3906	-	-	-
Tie-RA	948.329	1173.02	4287.41	3719.43	1.68952	3.22548	8.77234e-11	Tie-like receptor tyrosine kinase	Tie	protein phosphorylation ; GO:0006468 | inferred from sequence or structural similarity <newline> protein phosphorylation ; GO:0006468 | non-traceable author statement <newline> peptidyl-tyrosine phosphorylation ; GO:0018108 | inferred from sequence or structural similarity with HGNC_gene:TEK; HGNC:11724 <newline> transmembrane receptor protein tyrosine kinase signaling pathway ; GO:0007169 | infe…	integral component of plasma membrane ; GO:0005887 | inferred from sequence or structural similarity with HGNC_gene:TEK; HGNC:11724	protein tyrosine kinase activity ; GO:0004713 | inferred from sequence or structural similarity <newline> protein tyrosine kinase activity ; GO:0004713 | non-traceable author statement <newline> protein tyrosine kinase activity ; GO:0004713 | inferred from sequence or structural similarity with UniProtKB:Q02858 <newline> ATP binding ; GO:0005524 | inferred from electronic annotation with InterPro…
mtd-RG	347.315	370.793	33.9862	64.963	-2.50311	0.176396	1.026e-10	mustard	mtd	positive regulation of stem cell proliferation ; GO:2000648 | inferred from mutant phenotype <newline> defense response to Gram-negative bacterium ; GO:0050829 | inferred from mutant phenotype <newline> activation of innate immune response ; GO:0002218 | inferred from mutant phenotype <newline> imaginal disc-derived wing morphogenesis ; GO:0007476 | inferred from mutant phenotype	nucleus ; GO:0005634 | inferred from direct assay <newline> cytoplasm ; GO:0005737 | inferred from direct assay	-
CG6983-RB	612.248	372.781	1288.38	1328.79	1.66758	3.17682	1.30471e-10	-	CG6983	-	cytosol ; GO:0005829 | inferred from direct assay	-
CG8066-RA	1857.34	1505.04	309.995	419.306	-1.91284	0.26557	1.90799e-10	-	CG8066	-	-	cysteine-type endopeptidase inhibitor activity ; GO:0004869 | inferred from sequence or structural similarity with UniProtKB:P31727
CG9799-RA	307.06	591.479	142.124	140.556	-1.85998	0.275481	2.11395e-10	-	CG9799	rRNA processing ; GO:0006364 | inferred from electronic annotation with InterPro:IPR007319 <newline> cellular response to starvation ; GO:0009267 | inferred from expression pattern	small-subunit processome ; GO:0032040 | inferred from electronic annotation with InterPro:IPR007319	-
Cirl-RH	158.211	109.349	12.3586	11.8115	-2.67754	0.156308	2.49488e-10	Calcium-independent receptor for alpha-latrotoxin	Cirl	neurotransmitter secretion ; GO:0007269 | non-traceable author statement <newline> vesicle-mediated transport ; GO:0016192 | non-traceable author statement <newline> G-protein coupled receptor signaling pathway ; GO:0007186 | inferred from sequence or structural similarity <newline> cell surface receptor signaling pathway ; GO:0007166 | inferred from electronic annotation with InterPro:IPR017981	synaptic vesicle ; GO:0008021 | non-traceable author statement <newline> integral component of membrane ; GO:0016021 | inferred from sequence or structural similarity <newline> membrane ; GO:0016020 | inferred from electronic annotation with InterPro:IPR000203, InterPro:IPR017981	latrotoxin receptor activity ; GO:0016524 | inferred from sequence or structural similarity <newline> latrotoxin receptor activity ; GO:0016524 | inferred from sequence or structural similarity with UniProtKB:Q9HAR2 <newline> carbohydrate binding ; GO:0030246 | inferred from electronic annotation with InterPro:IPR000922
CR45820-RA	163.828	101.396	12.3586	5.90573	-2.82204	0.141411	2.90678e-10	-	CR45820	-	-	-
CR45835-RA	127.318	125.254	14.4184	5.90573	-2.84648	0.139035	3.07336e-10	-	CR45835	-	-	-
CG8306-RA	1274.11	1465.28	447.999	402.77	-1.67006	0.31424	3.44435e-10	-	CG8306	wax biosynthetic process ; GO:0010025 | inferred from sequence or structural similarity with UniProtKB:Q922J9	peroxisome ; GO:0005777 | inferred from sequence or structural similarity with UniProtKB:Q922J9 <newline> endomembrane system ; GO:0012505 | inferred from direct assay	long-chain-fatty-acyl-CoA reductase activity ; GO:0050062 | inferred from sequence or structural similarity with UniProtKB:Q922J9 <newline> fatty-acyl-CoA reductase (alcohol-forming) activity ; GO:0080019 | inferred from sequence or structural similarity with HGNC_gene:FAR1; HGNC:26222
CR45874-RA	191.913	558.674	125.646	98.035	-2.00744	0.248714	3.65947e-10	-	CR45874	-	-	-
CG10943-RA	571.057	367.81	92.6895	89.767	-1.89814	0.268289	4.2162e-10	-	CG10943	-	-	-
CG13078-RA	387.57	61.6331	9.26895	5.90573	-2.7191	0.151869	4.24757e-10	-	CG13078	-	integral component of membrane ; GO:0016021 | inferred from electronic annotation with InterPro:IPR004877	-
CG6712-RA	419.399	699.834	128.735	66.1441	-2.38868	0.190957	4.32562e-10	-	CG6712	ribosome biogenesis ; GO:0042254 | inferred from sequence or structural similarity with SGD_LOCUS:RPF1; SGD:S000001130	nucleolus ; GO:0005730 | inferred from sequence or structural similarity with UniProtKB:Q9H9Y2 <newline> nucleolus ; GO:0005730 | inferred from sequence or structural similarity with SGD_LOCUS:RPF1; SGD:S000001130	RNA binding ; GO:0003723 | inferred from sequence or structural similarity with UniProtKB:Q9H9Y2 <newline> RNA binding ; GO:0003723 | inferred from sequence or structural similarity with SGD_LOCUS:RPF1; SGD:S000001130
CG6891-RA	583.227	789.301	215.246	175.991	-1.83749	0.279808	4.6612e-10	-	CG6891	-	intracellular ; GO:0005622 | inferred from electronic annotation with InterPro:IPR002108	actin binding ; GO:0003779 | inferred from electronic annotation with InterPro:IPR002108
E(spl)mgamma-HLH-RA	86.1266	158.059	13.3885	20.0795	-2.61042	0.163751	5.10229e-10	Enhancer of split mgamma, helix-loop-helix	E(spl)mgamma-HLH	negative regulation of transcription, DNA-templated ; GO:0045892 | non-traceable author statement <newline> negative regulation of transcription from RNA polymerase II promoter ; GO:0000122 | traceable author statement <newline> negative regulation of transcription from RNA polymerase II promoter ; GO:0000122 | inferred from sequence or structural similarity with MGD:Hes1; MGI:MGI:104853 <newline…	nucleus ; GO:0005634 | inferred by curator from GO:0003677 <newline> nucleus ; GO:0005634 | non-traceable author statement	transcription factor activity, sequence-specific DNA binding ; GO:0003700 | traceable author statement <newline> DNA binding ; GO:0003677 | inferred from sequence or structural similarity with MGD:Hes1; MGI:MGI:104853 <newline> DNA binding ; GO:0003677 | non-traceable author statement <newline> sequence-specific DNA binding ; GO:0043565 | inferred from direct assay <newline> transcription factor …
RpL23-RA	41352.9	62220.6	18090.9	13423.7	-1.80446	0.286289	5.18346e-10	Ribosomal protein L23	RpL23	translation ; GO:0006412 | non-traceable author statement <newline> translation ; GO:0006412 | inferred from sequence or structural similarity with SGD_LOCUS:RPL17A; SGD:S000000183 <newline> mitotic spindle elongation ; GO:0000022 | inferred from mutant phenotype <newline> mitotic spindle organization ; GO:0007052 | inferred from mutant phenotype <newline> neurogenesis ; GO:0022008 | inferred fro…	cytosolic large ribosomal subunit ; GO:0022625 | non-traceable author statement <newline> cytosolic large ribosomal subunit ; GO:0022625 | inferred from sequence or structural similarity with SGD_LOCUS:RPL17A; SGD:S000000183 <newline> ribosome ; GO:0005840 | non-traceable author statement	structural constituent of ribosome ; GO:0003735 | non-traceable author statement <newline> structural constituent of ribosome ; GO:0003735 | inferred from sequence or structural similarity with SGD_LOCUS:RPL17A; SGD:S000000183 <newline> myosin binding ; GO:0017022 | inferred from physical interaction with Myo10A
GstD2-RA	26997.9	12767	2496.44	3712.34	-1.95341	0.258206	5.33335e-10	Glutathione S transferase D2	GstD2	glutathione metabolic process ; GO:0006749 | inferred from direct assay	cytoplasm ; GO:0005737 | inferred from sequence or structural similarity with RGD:Gsto1; RGD:70952	glutathione transferase activity ; GO:0004364 | inferred from direct assay <newline> glutathione transferase activity ; GO:0004364 | inferred from sequence or structural similarity with MGD:Gstt1; MGI:MGI:107379 <newline> glutathione transferase activity ; GO:0004364 | non-traceable author statement <newline> glutathione peroxidase activity ; GO:0004602 | traceable author statement
CG32512-RD	75.8289	86.4852	409.894	757.114	2.38156	5.21101	6.84951e-10	-	CG32512	biological_process ; GO:0008150 | no biological data available	cellular_component ; GO:0005575 | no biological data available	molecular_function ; GO:0003674 | no biological data available
PGRP-LB-RC	247.146	249.515	894.969	830.345	1.67901	3.20208	7.52265e-10	Peptidoglycan recognition protein LB	PGRP-LB	detection of bacterium ; GO:0016045 | non-traceable author statement <newline> immune response ; GO:0006955 | inferred from sequence or structural similarity with UniProtKB:O76537 <newline> defense response ; GO:0006952 | non-traceable author statement <newline> defense response to Gram-positive bacterium ; GO:0050830 | inferred from direct assay <newline> peptidoglycan metabolic process ; GO:000…	integral component of plasma membrane ; GO:0005887 | non-traceable author statement <newline> extracellular region ; GO:0005576 | inferred from direct assay	peptidoglycan binding ; GO:0042834 | non-traceable author statement <newline> peptidoglycan binding ; GO:0042834 | inferred from sequence or structural similarity with UniProtKB:O76537 <newline> protein binding ; GO:0005515 | inferred from physical interaction with CG16790 <newline> amidase activity ; GO:0004040 | non-traceable author statement <newline> peptidoglycan binding ; GO:0042834 | trace…
CG6287-RA	321.102	284.308	1039.15	935.467	1.67289	3.18852	8.28982e-10	-	CG6287	oxidation-reduction process ; GO:0055114 | inferred from electronic annotation with InterPro:IPR006139, InterPro:IPR006140	-	phosphoglycerate dehydrogenase activity ; GO:0004617 | inferred from sequence or structural similarity with UniProtKB:O08651 <newline> NAD binding ; GO:0051287 | inferred from electronic annotation with InterPro:IPR006139, InterPro:IPR006140
CG9815-RC	1.87232	0.994082	47.3746	53.1515	3.13242	8.76906	8.32704e-10	-	CG9815	biological_process ; GO:0008150 | no biological data available	cellular_component ; GO:0005575 | no biological data available	molecular_function ; GO:0003674 | no biological data available
AttD-RA	19.6593	74.5562	1.02988	1.18115	-3.27758	0.103121	8.69861e-10	Attacin-D	AttD	antibacterial humoral response ; GO:0019731 | inferred from sequence or structural similarity with AttA AND inferred from sequence or structural similarity with AttB <newline> defense response to Gram-positive bacterium ; GO:0050830 | inferred from expression pattern	SNARE complex ; GO:0031201 | colocalizes_with inferred from direct assay <newline> extracellular region ; GO:0005576 | inferred from electronic annotation with InterPro:IPR005520, InterPro:IPR005521	-
cv-2-RA	6432.35	6187.17	20008.6	26945.5	1.78135	3.43748	9.02127e-10	crossveinless 2	cv-2	imaginal disc-derived wing vein specification ; GO:0007474 | inferred from mutant phenotype <newline> imaginal disc-derived wing morphogenesis ; GO:0007476 | inferred from mutant phenotype <newline> regulation of BMP signaling pathway ; GO:0030510 | inferred from genetic interaction with sog inferred from physical interaction with tkv inferred from physical interaction with dpp inferred from phys…	cell surface ; GO:0009986 | inferred from direct assay	BMP binding ; GO:0036122 | inferred from physical interaction with dpp inferred from physical interaction with gbb <newline> BMP receptor binding ; GO:0070700 | inferred from physical interaction with tkv <newline> heparan sulfate proteoglycan binding ; GO:0043395 | inferred from genetic interaction with botv
CG15611-RA	58.978	114.319	9.26895	9.44916	-2.75594	0.14804	1.05656e-09	-	CG15611	positive regulation of Rho protein signal transduction ; GO:0035025 | inferred from sequence or structural similarity with trio <newline> response to endoplasmic reticulum stress ; GO:0034976 | inferred from mutant phenotype	cellular_component ; GO:0005575 | no biological data available	Rho guanyl-nucleotide exchange factor activity ; GO:0005089 | inferred from sequence or structural similarity with trio
Int6-RA	15252.8	21697.8	6639.66	5034.04	-1.73434	0.300546	1.2658e-09	Int6 homologue	Int6	translational initiation ; GO:0006413 | inferred from sequence or structural similarity with EMBL:AL035216; protein_id:CAA22813 <newline> translational initiation ; GO:0006413 | inferred from sequence or structural similarity <newline> translational initiation ; GO:0006413 | inferred from sequence or structural similarity with HGNC_gene:EIF3E; HGNC:3277 <newline> neuron projection morphogenesis ;…	eukaryotic translation initiation factor 3 complex ; GO:0005852 | inferred from sequence or structural similarity with EMBL:AL035216; protein_id:CAA22813 <newline> eukaryotic translation initiation factor 3 complex ; GO:0005852 | inferred from sequence or structural similarity <newline> cytosol ; GO:0005829 | non-traceable author statement <newline> eukaryotic translation initiation factor 3 comp…	translation initiation factor activity ; GO:0003743 | inferred from sequence or structural similarity with EMBL:AL035216; protein_id:CAA22813 <newline> translation initiation factor activity ; GO:0003743 | inferred from sequence or structural similarity <newline> translation initiation factor activity ; GO:0003743 | non-traceable author statement <newline> translation initiation factor activity ;…
alphagamma-element:CR32865-RA	187.232	91.4556	418.133	635.456	2.11711	4.33825	1.27973e-09	alphagamma-element:CR32865	alphagamma-element:CR32865	-	-	-
CR43643-RA	4.68079	1.98816	61.793	54.3327	2.92818	7.61149	1.61359e-09	-	CR43643	-	-	-
Msh6-RA	135.743	154.083	536.569	564.587	1.72229	3.2996	1.79904e-09	Msh6	Msh6	DNA repair ; GO:0006281 | inferred from sequence or structural similarity with SGD_LOCUS:MSH6; SGD:S000002504 <newline> postreplication repair ; GO:0006301 | non-traceable author statement <newline> meiotic mismatch repair ; GO:0000710 | inferred from mutant phenotype <newline> response to UV ; GO:0009411 | inferred from biological aspect of ancestor with PANTHER:PTN000145560 <newline> negative r…	nuclear chromosome ; GO:0000228 | inferred from biological aspect of ancestor with PANTHER:PTN000145507 <newline> MutSalpha complex ; GO:0032301 | inferred from biological aspect of ancestor with PANTHER:PTN000145560	ATP binding ; GO:0005524 | inferred from electronic annotation with InterPro:IPR000432, InterPro:IPR007695, InterPro:IPR007696, InterPro:IPR007860, InterPro:IPR007861, InterPro:IPR016151 <newline> DNA-dependent ATPase activity ; GO:0008094 | inferred from biological aspect of ancestor with PANTHER:PTN000145505 <newline> damaged DNA binding ; GO:0003684 | inferred from biological aspect of ancesto…
CG3303-RA	129.19	202.793	24.7172	35.4344	-2.32207	0.199981	1.90278e-09	-	CG3303	-	-	serine-type endopeptidase activity ; GO:0004252 | inferred from sequence or structural similarity with UniProtKB:P21128 <newline> hydrolase activity, acting on ester bonds ; GO:0016788 | inferred from electronic annotation with InterPro:IPR018998
CG34394-RG	11.2339	11.929	94.7493	112.209	2.53106	5.77995	2.03599e-09	-	CG34394	-	-	-
Rap1-RC	249.018	453.302	113.287	100.397	-1.8566	0.276126	2.07693e-09	Rap1 GTPase	Rap1	ovarian follicle cell stalk formation ; GO:0030713 | traceable author statement <newline> regulation of JNK cascade ; GO:0046328 | NOT inferred from genetic interaction with bsk AND inferred from mutant phenotype <newline> dorsal closure ; GO:0007391 | inferred from mutant phenotype <newline> cell adhesion ; GO:0007155 | inferred from mutant phenotype <newline> regulation of cell shape ; GO:00083…	lipid particle ; GO:0005811 | inferred from direct assay <newline> cell leading edge ; GO:0031252 | inferred from direct assay <newline> plasma membrane ; GO:0005886 | inferred from direct assay	GTPase activity ; GO:0003924 | inferred from sequence or structural similarity with SGD_LOCUS:RAS1; SGD:S000005627 <newline> GDP binding ; GO:0019003 | non-traceable author statement <newline> GTP binding ; GO:0005525 | non-traceable author statement <newline> GTPase activity ; GO:0003924 | inferred from direct assay <newline> GTP binding ; GO:0005525 | inferred from electronic annotation with In…
Coprox-RB	88.9351	73.5621	301.756	331.902	1.89219	3.71199	2.39683e-09	Coproporphyrinogen oxidase	Coprox	heme biosynthetic process ; GO:0006783 | non-traceable author statement <newline> heme biosynthetic process ; GO:0006783 | inferred from sequence or structural similarity with UniProtKB:P36551 <newline> oxidation-reduction process ; GO:0055114 | inferred from electronic annotation with InterPro:IPR001260, InterPro:IPR018375	mitochondrion ; GO:0005739 | inferred from sequence or structural similarity with UniProtKB:P36551	coproporphyrinogen oxidase activity ; GO:0004109 | inferred from sequence or structural similarity <newline> coproporphyrinogen oxidase activity ; GO:0004109 | inferred from sequence or structural similarity with UniProtKB:P36551 <newline> coproporphyrinogen oxidase activity ; GO:0004109 | non-traceable author statement <newline> protein homodimerization activity ; GO:0042803 | inferred from sequ…
mRpS29-RA	694.63	1041.8	259.531	165.36	-2.0168	0.247106	2.42095e-09	mitochondrial ribosomal protein S29	mRpS29	translation ; GO:0006412 | inferred from sequence or structural similarity with UniProtKB:P51398 <newline> apoptotic process ; GO:0006915 | inferred from electronic annotation with InterPro:IPR008092	mitochondrial small ribosomal subunit ; GO:0005763 | inferred from sequence or structural similarity with UniProtKB:P51398	structural constituent of ribosome ; GO:0003735 | inferred from sequence or structural similarity with UniProtKB:P51398
CG4660-RA	0.936159	1.98816	56.6436	44.8835	3.06679	8.37909	2.45017e-09	-	CG4660	-	-	-
Tsp42Eq-RA	630.035	632.236	2106.11	1873.3	1.56048	2.94952	2.53723e-09	Tetraspanin 42Eq	Tsp42Eq	biological_process ; GO:0008150 | no biological data available	integral component of membrane ; GO:0016021 | inferred from sequence or structural similarity <newline> integral component of membrane ; GO:0016021 | inferred from sequence model <newline> integral component of membrane ; GO:0016021 | inferred from electronic annotation with InterPro:IPR008952, InterPro:IPR018499	molecular_function ; GO:0003674 | no biological data available
CG8036-RD	83.3181	65.6094	3.08965	4.72458	-2.94134	0.130187	2.76906e-09	-	CG8036	cytoplasmic microtubule organization ; GO:0031122 | inferred from mutant phenotype <newline> regulation of chromatin silencing ; GO:0031935 | inferred from mutant phenotype	lipid particle ; GO:0005811 | inferred from direct assay <newline> microtubule associated complex ; GO:0005875 | inferred from direct assay <newline> cytosol ; GO:0005829 | inferred from direct assay	transketolase activity ; GO:0004802 | inferred from sequence or structural similarity with UniProtKB:P50137
CG6812-RA	388.506	440.378	1323.4	1389.03	1.54262	2.91323	2.90818e-09	-	CG6812	transmembrane transport ; GO:0055085 | inferred from electronic annotation with InterPro:IPR004686 <newline> ion transport ; GO:0006811 | inferred from electronic annotation with InterPro:IPR004686 <newline> DNA repair ; GO:0006281 | inferred from electronic annotation with InterPro:IPR003583	membrane ; GO:0016020 | inferred from electronic annotation with InterPro:IPR004686	DNA binding ; GO:0003677 | inferred from electronic annotation with InterPro:IPR003583 <newline> ion transmembrane transporter activity ; GO:0015075 | inferred from electronic annotation with InterPro:IPR004686
CG33099-RA	835.99	708.781	2086.54	2208.74	1.50169	2.83174	3.05908e-09	-	CG33099	oxidation-reduction process ; GO:0055114 | inferred from electronic annotation with InterPro:IPR005123	-	gibberellin 20-oxidase activity ; GO:0045544 | inferred from sequence or structural similarity with EMBL:X83381; protein_id:CAA58295
Syt4-RA	14.0424	7.95266	79.301	148.824	2.69673	6.48329	3.36617e-09	Synaptotagmin 4	Syt4	neurotransmitter secretion ; GO:0007269 | non-traceable author statement <newline> vesicle-mediated transport ; GO:0016192 | non-traceable author statement <newline> synaptic vesicle exocytosis ; GO:0016079 | inferred from sequence or structural similarity <newline> regulation of synaptic plasticity ; GO:0048167 | inferred from mutant phenotype <newline> regulation of neurotransmitter secretion ;…	synaptic vesicle ; GO:0008021 | inferred from sequence or structural similarity <newline> plasma membrane ; GO:0005886 | non-traceable author statement <newline> postsynaptic membrane ; GO:0045211 | inferred from direct assay <newline> neuromuscular junction ; GO:0031594 | inferred from direct assay <newline> vesicle ; GO:0031982 | inferred from direct assay <newline> integral component of membra…	calcium-dependent phospholipid binding ; GO:0005544 | non-traceable author statement <newline> calcium-dependent phospholipid binding ; GO:0005544 | inferred from direct assay <newline> phosphatidylserine binding ; GO:0001786 | inferred from direct assay <newline> SNARE binding ; GO:0000149 | inferred from physical interaction with Snap25, Syx1A
Octbeta1R-RE	45.8718	39.7633	197.738	204.338	2.05089	4.14361	3.46849e-09	Octopamine beta1 receptor	Octbeta1R	G-protein coupled receptor signaling pathway ; GO:0007186 | inferred from sequence or structural similarity <newline> adenylate cyclase-modulating G-protein coupled receptor signaling pathway ; GO:0007188 | inferred from direct assay <newline> positive regulation of cytosolic calcium ion concentration involved in phospholipase C-activating G-protein coupled signaling pathway ; GO:0051482 | NOT in…	integral component of membrane ; GO:0016021 | inferred from sequence or structural similarity <newline> integral component of plasma membrane ; GO:0005887 | inferred by curator from GO:0004989 <newline> integral component of plasma membrane ; GO:0005887 | inferred from direct assay	G-protein coupled amine receptor activity ; GO:0008227 | inferred from sequence or structural similarity <newline> octopamine receptor activity ; GO:0004989 | inferred from direct assay <newline> adrenergic receptor activity ; GO:0004935 | inferred from electronic annotation with InterPro:IPR002233
ND-ACP-RA	351.996	263.432	848.624	884.678	1.58713	3.00451	3.61347e-09	NADH dehydrogenase (ubiquinone) acyl carrier protein	ND-ACP	mitochondrial electron transport, NADH to ubiquinone ; GO:0006120 | inferred from sequence alignment with UniProtKB:P52505 <newline> fatty acid biosynthetic process ; GO:0006633 | inferred from sequence alignment with UniProtKB:P52505 <newline> fatty acid biosynthetic process ; GO:0006633 | inferred from electronic annotation with InterPro:IPR003231 <newline> sensory perception of pain ; GO:00192…	mitochondrion ; GO:0005739 | inferred from sequence alignment with UniProtKB:P52505	phosphopantetheine binding ; GO:0031177 | inferred from sequence alignment with UniProtKB:P52505 <newline> ACP phosphopantetheine attachment site binding involved in fatty acid biosynthetic process ; GO:0000036 | inferred from sequence alignment with UniProtKB:P52505
CR31514-RA	153.53	270.39	54.5838	54.3327	-2.0145	0.2475	3.68594e-09	-	CR31514	-	-	-
RpS10b-RE	228.423	353.893	72.0919	41.3401	-2.23292	0.212728	3.73043e-09	Ribosomal protein S10b	RpS10b	translation ; GO:0006412 | inferred by curator from GO:0022627	cytosolic small ribosomal subunit ; GO:0022627 | inferred from sequence or structural similarity with UniProtKB:P09900 <newline> microtubule associated complex ; GO:0005875 | inferred from direct assay <newline> ribosome ; GO:0005840 | inferred from direct assay <newline> nucleus ; GO:0005634 | inferred from direct assay	structural constituent of ribosome ; GO:0003735 | inferred from sequence or structural similarity with UniProtKB:P09900 <newline> structural constituent of ribosome ; GO:0003735 | inferred from direct assay
CG9360-RA	6889.19	3023	258.501	648.449	-2.43355	0.185109	4.77621e-09	-	CG9360	metabolic process ; GO:0008152 | inferred from electronic annotation with InterPro:IPR002198	-	oxidoreductase activity, acting on CH-OH group of donors ; GO:0016614 | inferred from sequence or structural similarity with UniProtKB:Q05016
lbk-RB	1958.44	1983.19	5550.04	5642.33	1.42521	2.68554	4.84038e-09	lambik	lbk	chaeta morphogenesis ; GO:0008407 | inferred from mutant phenotype <newline> oogenesis ; GO:0048477 | inferred from mutant phenotype	-	-
Arpc4-RA	659.992	1144.19	277.039	166.541	-2.04297	0.242663	4.9711e-09	Actin-related protein 2/3 complex, subunit 4	Arpc4	cell projection assembly ; GO:0030031 | inferred from mutant phenotype <newline> cortical actin cytoskeleton organization ; GO:0030866 | inferred from mutant phenotype <newline> regulation of cell shape ; GO:0008360 | inferred from mutant phenotype <newline> cell morphogenesis ; GO:0000902 | inferred from mutant phenotype <newline> phagocytosis ; GO:0006909 | inferred from mutant phenotype <newli…	Arp2/3 protein complex ; GO:0005885 | inferred from sequence or structural similarity with HGNC_gene:ARPC4; HGNC:707	actin binding ; GO:0003779 | inferred from sequence or structural similarity <newline> structural constituent of cytoskeleton ; GO:0005200 | inferred from sequence or structural similarity with HGNC_gene:ARPC4; HGNC:707
Egfr-RB	195.657	196.828	38.1057	38.9778	-2.08621	0.235498	5.55208e-09	Epidermal growth factor receptor	Egfr	dorsal appendage formation ; GO:0046843 | inferred from mutant phenotype <newline> border follicle cell migration ; GO:0007298 | inferred from genetic interaction with Cbl inferred from genetic interaction with Pvr <newline> maternal determination of dorsal/ventral axis, ovarian follicular epithelium, soma encoded ; GO:0008071 | inferred from mutant phenotype <newline> germ-band shortening ; GO:0…	plasma membrane ; GO:0005886 | traceable author statement <newline> integral component of plasma membrane ; GO:0005887 | non-traceable author statement <newline> plasma membrane ; GO:0005886 | inferred from direct assay <newline> cytoneme ; GO:0035230 | colocalizes_with inferred from direct assay	epidermal growth factor-activated receptor activity ; GO:0005006 | inferred from sequence or structural similarity <newline> epidermal growth factor-activated receptor activity ; GO:0005006 | traceable author statement <newline> epidermal growth factor-activated receptor activity ; GO:0005006 | inferred from sequence or structural similarity with UniProtKB:P00533 <newline> protein tyrosine kinase…
CG7227-RC	5.61695	4.97041	64.8827	69.6876	2.71492	6.56557	5.56553e-09	-	CG7227	defense response ; GO:0006952 | non-traceable author statement <newline> cell adhesion ; GO:0007155 | inferred from electronic annotation with InterPro:IPR002159	integral component of plasma membrane ; GO:0005887 | non-traceable author statement <newline> membrane ; GO:0016020 | inferred from electronic annotation with InterPro:IPR002159	scavenger receptor activity ; GO:0005044 | non-traceable author statement
CG5096-RA	11598.1	11170.5	3005.2	3802.11	-1.61032	0.327525	5.60915e-09	-	CG5096	-	-	-
Nle-RA	98.2967	267.408	40.1655	17.7172	-2.4787	0.179406	6.2521e-09	Notchless	Nle	Notch signaling pathway ; GO:0007219 | inferred from sequence or structural similarity with EMBL:AF069737; protein_id:AAC62236 <newline> Notch signaling pathway ; GO:0007219 | traceable author statement	-	Notch binding ; GO:0005112 | traceable author statement
cype-RC	465.271	406.58	1239.98	1235.48	1.50528	2.83879	6.51844e-09	cyclope	cype	mitochondrial electron transport, cytochrome c to oxygen ; GO:0006123 | inferred from sequence or structural similarity with UniProtKB:P09669 <newline> sensory perception of pain ; GO:0019233 | inferred from mutant phenotype	lipid particle ; GO:0005811 | inferred from direct assay <newline> mitochondrial respiratory chain complex IV ; GO:0005751 | inferred from sequence or structural similarity <newline> mitochondrial respiratory chain complex IV ; GO:0005751 | inferred from sequence or structural similarity with UniProtKB:P09669 <newline> mitochondrion ; GO:0005739 | inferred from direct assay	cytochrome-c oxidase activity ; GO:0004129 | inferred from sequence or structural similarity <newline> cytochrome-c oxidase activity ; GO:0004129 | inferred from sequence or structural similarity with UniProtKB:P09669
CHMP2B-RA	360.421	893.68	242.023	266.939	-1.62043	0.325239	6.98152e-09	Charged multivesicular body protein 2b	CHMP2B	vacuolar transport ; GO:0007034 | inferred from electronic annotation with InterPro:IPR005024 <newline> endosomal transport ; GO:0016197 | inferred from sequence or structural similarity with Vps2	ESCRT III complex ; GO:0000815 | inferred from sequence or structural similarity with SGD_LOCUS:DID4; SGD:S000001485	molecular_function ; GO:0003674 | no biological data available
RpS6-RA	507.398	1195.88	181.26	63.7818	-2.52239	0.174055	7.03326e-09	Ribosomal protein S6	RpS6	translation ; GO:0006412 | non-traceable author statement <newline> immune response ; GO:0006955 | traceable author statement <newline> translation ; GO:0006412 | inferred from sequence or structural similarity with SGD_LOCUS:RPS6A; SGD:S000006011 <newline> mitotic spindle elongation ; GO:0000022 | inferred from mutant phenotype <newline> mitotic spindle organization ; GO:0007052 | inferred from …	ribosome ; GO:0005840 | non-traceable author statement <newline> cytosolic small ribosomal subunit ; GO:0022627 | non-traceable author statement <newline> cytosolic small ribosomal subunit ; GO:0022627 | inferred from sequence or structural similarity with SGD_LOCUS:RPS6A; SGD:S000006011 <newline> ribosome ; GO:0005840 | inferred from direct assay <newline> cytosolic small ribosomal subunit ; GO:…	structural constituent of ribosome ; GO:0003735 | non-traceable author statement <newline> structural constituent of ribosome ; GO:0003735 | inferred from sequence or structural similarity with SGD_LOCUS:RPS6A; SGD:S000006011 <newline> structural constituent of ribosome ; GO:0003735 | inferred from direct assay
CR45320-RA	6.55311	5.96449	63.8528	85.0424	2.67158	6.37127	7.45261e-09	-	CR45320	-	-	-
MYPT-75D-RC	372.591	529.846	144.184	108.665	-1.84753	0.277868	7.76396e-09	MYPT-75D	MYPT-75D	imaginal disc-derived wing morphogenesis ; GO:0007476 | inferred from mutant phenotype	-	myosin phosphatase regulator activity ; GO:0017020 | inferred from mutant phenotype <newline> protein phosphatase 1 binding ; GO:0008157 | inferred from physical interaction with flw
CR15061-RC	386.634	783.337	226.574	183.077	-1.72348	0.302817	7.80717e-09	-	CR15061	biological_process ; GO:0008150 | no biological data available	cellular_component ; GO:0005575 | no biological data available	molecular_function ; GO:0003674 | no biological data available
CR32218-RA	749.863	716.733	178.17	222.055	-1.71095	0.305459	8.31324e-09	-	CR32218	-	-	-
CG15715-RB	601.014	669.017	1898.08	1955.98	1.45448	2.74058	8.91224e-09	-	CG15715	-	-	-
CG1146-RA	531.738	391.668	101.958	114.571	-1.74285	0.298779	9.611e-09	-	CG1146	-	-	-
GILT2-RA	351.06	343.952	1492.3	1098.46	1.75559	3.37665	9.85976e-09	Gamma-interferon-inducible lysosomal thiol reductase 2	GILT2	oxidation-reduction process ; GO:0055114 | inferred from sequence or structural similarity with HGNC_gene:IFI30; HGNC:5398 <newline> positive regulation of defense response to bacterium ; GO:1900426 | inferred from mutant phenotype <newline> oxidation-reduction process ; GO:0055114 | inferred from sequence model with Pfam:PF03227	cellular_component ; GO:0005575 | no biological data available	oxidoreductase activity, acting on a sulfur group of donors ; GO:0016667 | inferred from sequence or structural similarity with HGNC_gene:IFI30; HGNC:5398 <newline> disulfide oxidoreductase activity ; GO:0015036 | inferred from sequence model with Pfam:PF03227
MFS3-RA	41.191	25.8461	142.124	198.432	2.20654	4.61566	1.13984e-08	Major Facilitator Superfamily Transporter 3	MFS3	transmembrane transport ; GO:0055085 | inferred from electronic annotation with InterPro:IPR011701	integral component of membrane ; GO:0016021 | inferred from electronic annotation with InterPro:IPR011701 <newline> plasma membrane ; GO:0005886 | inferred from direct assay <newline> cytosol ; GO:0005829 | inferred from direct assay	high-affinity inorganic phosphate:sodium symporter activity ; GO:0005316 | inferred from sequence or structural similarity with NCBI_gi:4885441
ATPsynbeta-RD	1510.02	1355.93	3732.3	4163.54	1.45112	2.73419	1.16454e-08	ATP synthase, beta subunit	ATPsynbeta	proton transport ; GO:0015992 | non-traceable author statement <newline> proton transport ; GO:0015992 | inferred from sequence or structural similarity with UniProtKB:P06576 <newline> lateral inhibition ; GO:0046331 | inferred from mutant phenotype <newline> ATP synthesis coupled proton transport ; GO:0015986 | inferred from electronic annotation with InterPro:IPR005722 <newline> ATP hydrolysis …	mitochondrial proton-transporting ATP synthase complex, catalytic core F(1) ; GO:0000275 | inferred from sequence or structural similarity with UniProtKB:P06576 <newline> lipid particle ; GO:0005811 | inferred from direct assay <newline> mitochondrion ; GO:0005739 | inferred from direct assay	hydrogen-exporting ATPase activity, phosphorylative mechanism ; GO:0008553 | inferred from sequence or structural similarity with UniProtKB:Q9PTY0 <newline> hydrogen-exporting ATPase activity, phosphorylative mechanism ; GO:0008553 | inferred from sequence or structural similarity with UniProtKB:P06576 <newline> ATP binding ; GO:0005524 | inferred from electronic annotation with InterPro:IPR00019…
fand-RA	191.913	486.106	98.8688	53.1515	-2.18317	0.220191	1.31947e-08	fandango	fand	regulation of alternative mRNA splicing, via spliceosome ; GO:0000381 | inferred from mutant phenotype <newline> mRNA splicing, via spliceosome ; GO:0000398 | inferred by curator from GO:0071011|GO:0071013 <newline> phagocytosis ; GO:0006909 | inferred from mutant phenotype <newline> RNA splicing ; GO:0008380 | inferred from mutant phenotype	nucleus ; GO:0005634 | inferred by curator from GO:0000381 <newline> precatalytic spliceosome ; GO:0071011 | inferred from direct assay <newline> catalytic step 2 spliceosome ; GO:0071013 | inferred from direct assay <newline> Prp19 complex ; GO:0000974 | inferred from direct assay	molecular_function ; GO:0003674 | no biological data available
CG7637-RA	1134.62	1491.12	411.953	261.033	-1.90496	0.267024	1.33937e-08	-	CG7637	pseudouridine synthesis ; GO:0001522 | inferred from electronic annotation with InterPro:IPR007264 <newline> ribosome biogenesis ; GO:0042254 | inferred from electronic annotation with InterPro:IPR007264 <newline> cellular response to starvation ; GO:0009267 | inferred from expression pattern	box H/ACA RNP complex ; GO:0072588 | inferred from electronic annotation with InterPro:IPR007264	snoRNA binding ; GO:0030515 | inferred from electronic annotation with InterPro:IPR007264
CG11378-RC	640.333	471.195	1419.18	1762.27	1.60489	3.04174	1.42349e-08	-	CG11378	-	-	-
Rcd2-RA	2448.99	2849.04	7784.89	9413.73	1.51273	2.85349	1.42839e-08	Reduction in Cnn dots 2	Rcd2	centriole replication ; GO:0007099 | inferred from mutant phenotype	plasma membrane ; GO:0005886 | inferred from direct assay	-
CR44809-RA	32.7656	11.929	96.8091	118.115	2.30815	4.95248	1.52211e-08	-	CR44809	-	-	-
CG8661-RA	175.998	320.095	76.2114	73.231	-1.84425	0.2785	1.57826e-08	-	CG8661	-	-	-
Swim-RA	141.36	80.5207	316.174	322.453	1.74628	3.35493	1.58179e-08	Secreted Wg-interacting molecule	Swim	positive regulation of Wnt signaling pathway ; GO:0030177 | inferred from direct assay <newline> positive regulation of Wnt signaling pathway by establishment of Wnt protein localization to extracellular region ; GO:0035593 | inferred from mutant phenotype <newline> immune response ; GO:0006955 | inferred from electronic annotation with InterPro:IPR001212 <newline> proteolysis ; GO:0006508 | infe…	chorion ; GO:0042600 | inferred from direct assay <newline> extracellular space ; GO:0005615 | inferred from direct assay	cysteine-type endopeptidase activity ; GO:0004197 | inferred from sequence or structural similarity with EMBL:X66012 <newline> Wnt-protein binding ; GO:0017147 | inferred from direct assay <newline> polysaccharide binding ; GO:0030247 | inferred from electronic annotation with InterPro:IPR001212 <newline> scavenger receptor activity ; GO:0005044 | inferred from electronic annotation with InterPro…
shu-RA	88.9351	59.6449	308.965	244.497	1.9165	3.77505	1.65654e-08	shutdown	shu	oogenesis ; GO:0048477 | inferred from mutant phenotype <newline> protein folding ; GO:0006457 | inferred from electronic annotation with InterPro:IPR001179 <newline> piRNA metabolic process ; GO:0034587 | inferred from mutant phenotype <newline> peptidyl-proline modification ; GO:0018208 | inferred from biological aspect of ancestor with PANTHER:PTN000054102	cytoplasm ; GO:0005737 | inferred from direct assay <newline> Yb body ; GO:0070725 | inferred from direct assay <newline> P granule ; GO:0043186 | inferred from direct assay <newline> membrane ; GO:0016020 | inferred from biological aspect of ancestor with PANTHER:PTN000054102	FK506 binding ; GO:0005528 | inferred from biological aspect of ancestor with PANTHER:PTN000054102 <newline> peptidyl-prolyl cis-trans isomerase activity ; GO:0003755 | inferred from biological aspect of ancestor with PANTHER:PTN000054102
CG12926-RA	460.59	451.313	1733.29	1348.87	1.64186	3.12067	1.71662e-08	-	CG12926	transport ; GO:0006810 | inferred from electronic annotation with InterPro:IPR001071	intracellular ; GO:0005622 | inferred from electronic annotation with InterPro:IPR001071	vitamin E binding ; GO:0008431 | inferred from sequence or structural similarity with UniProtKB:P41034 <newline> transporter activity ; GO:0005215 | inferred from electronic annotation with InterPro:IPR001071
Ugt86Di-RB	950.201	500.023	119.466	159.455	-1.76102	0.29504	1.72423e-08	Ugt86Di	Ugt86Di	metabolic process ; GO:0008152 | inferred from electronic annotation with InterPro:IPR002213	-	glucuronosyltransferase activity ; GO:0015020 | inferred from sequence or structural similarity <newline> glucuronosyltransferase activity ; GO:0015020 | inferred from sequence or structural similarity with MGD:Ugt1a1; MGI:MGI:98898
Kaz1-ORFB-RH	28.0848	31.8106	157.572	162.998	2.05822	4.16473	1.86701e-08	Kaz1-ORFB	Kaz1-ORFB	regulation of proteolysis ; GO:0030162 | non-traceable author statement	-	serine-type endopeptidase inhibitor activity ; GO:0004867 | non-traceable author statement
jigr1-RB	70.2119	91.4556	10.2988	5.90573	-2.62778	0.161793	1.90776e-08	jing interacting gene regulatory 1	jigr1	regulation of gene expression ; GO:0010468 | inferred from sequence model with InterPro:IPR006578	nucleus ; GO:0005634 | inferred from sequence model with InterPro:IPR006578	transcription regulatory region DNA binding ; GO:0044212 | inferred from sequence model with InterPro:IPR006578
l(2)34Fd-RA	395.059	567.621	163.751	125.201	-1.76855	0.293503	1.95836e-08	lethal (2) 34Fd	l(2)34Fd	-	nucleus ; GO:0005634 | inferred from electronic annotation with InterPro:IPR012580	-
CG9253-RA	1846.1	2859.97	1022.67	982.713	-1.4047	0.377698	2.01951e-08	-	CG9253	-	-	ATP-dependent RNA helicase activity ; GO:0004004 | inferred from sequence or structural similarity with SGD_LOCUS:RRP3; SGD:S000001107 <newline> ATP binding ; GO:0005524 | inferred from electronic annotation with InterPro:IPR011545 <newline> nucleic acid binding ; GO:0003676 | inferred from electronic annotation with InterPro:IPR011545
CG30493-RB	430.633	275.361	938.224	837.432	1.53897	2.90588	2.04467e-08	-	CG30493	ubiquinone biosynthetic process ; GO:0006744 | inferred from sequence or structural similarity with UniProtKB:Q05779	mitochondrial inner membrane ; GO:0005743 | inferred from sequence or structural similarity with UniProtKB:Q05779	-
Cyp6a23-RA	2337.59	2133.3	775.502	751.208	-1.41314	0.375494	2.04616e-08	Cyp6a23	Cyp6a23	oxidation-reduction process ; GO:0055114 | inferred from electronic annotation with InterPro:IPR001128, InterPro:IPR002401, InterPro:IPR017972	membrane ; GO:0016020 | non-traceable author statement <newline> intracellular membrane-bounded organelle ; GO:0043231 | non-traceable author statement	electron carrier activity ; GO:0009055 | non-traceable author statement <newline> electron carrier activity ; GO:0009055 | inferred from sequence or structural similarity <newline> heme binding ; GO:0020037 | inferred from electronic annotation with InterPro:IPR001128, InterPro:IPR002401 <newline> oxidoreductase activity, acting on paired donors, with incorporation or reduction of molecular oxyge…
su(r)-RC	182.551	201.799	42.2252	42.5212	-1.98991	0.251755	2.07814e-08	suppressor of rudimentary	su(r)	'de novo' pyrimidine nucleobase biosynthetic process ; GO:0006207 | inferred from genetic interaction with r <newline> oxidation-reduction process ; GO:0055114 | inferred from electronic annotation with InterPro:IPR001295, InterPro:IPR005720, InterPro:IPR023753	cytoplasm ; GO:0005737 | inferred from electronic annotation with InterPro:IPR005720	dihydrouracil dehydrogenase (NAD+) activity ; GO:0004159 | traceable author statement <newline> dihydropyrimidine dehydrogenase (NADP+) activity ; GO:0017113 | non-traceable author statement <newline> dihydropyrimidine dehydrogenase (NADP+) activity ; GO:0017113 | inferred from sequence or structural similarity with NCBI_gi:4503373 <newline> iron-sulfur cluster binding ; GO:0051536 | inferred fro…
tum-RA	47.7441	27.8343	146.243	171.266	2.06509	4.1846	2.32007e-08	tumbleweed	tum	dendrite morphogenesis ; GO:0048813 | inferred from mutant phenotype <newline> neuron development ; GO:0048666 | inferred from mutant phenotype <newline> negative regulation of Wnt signaling pathway ; GO:0030178 | inferred from genetic interaction with nkd AND inferred from genetic interaction with wg <newline> negative regulation of Wnt signaling pathway ; GO:0030178 | inferred from genetic inte…	spindle ; GO:0005819 | colocalizes_with inferred from direct assay <newline> cortical microtubule ; GO:0055028 | colocalizes_with inferred from direct assay <newline> midbody ; GO:0030496 | colocalizes_with inferred from direct assay <newline> nucleus ; GO:0005634 | inferred from direct assay <newline> perinuclear region of cytoplasm ; GO:0048471 | inferred from direct assay	GTPase activator activity ; GO:0005096 | inferred from sequence or structural similarity with EMBL:AF079974; protein_id:AAD40487.1 <newline> diacylglycerol binding ; GO:0019992 | inferred from sequence or structural similarity with InterPro:IPR002219 <newline> signal transducer activity ; GO:0004871 | inferred from sequence or structural similarity with EMBL:AF079974; protein_id:AAD40487.1 <newli…
Ady43A-RA	873.436	803.219	210.096	263.395	-1.64427	0.319908	2.38057e-08	Ady43A	Ady43A	biological_process ; GO:0008150 | no biological data available	cellular_component ; GO:0005575 | no biological data available	adenosine kinase activity ; GO:0004001 | non-traceable author statement <newline> adenosine kinase activity ; GO:0004001 | inferred from sequence or structural similarity with EMBL:U33936
CG9328-RA	1233.86	1631.29	519.061	574.036	-1.46762	0.361577	2.38925e-08	-	CG9328	regulation of cell growth ; GO:0001558 | inferred from sequence or structural similarity with HGNC_gene:FAM107A; HGNC:30827	nucleus ; GO:0005634 | inferred from sequence or structural similarity with HGNC_gene:FAM107A; HGNC:30827	molecular_function ; GO:0003674 | no biological data available
CG30069-RA	1187.05	1448.38	3856.91	3923.76	1.36997	2.58466	2.42233e-08	-	CG30069	wing disc development ; GO:0035220 | inferred from direct assay	cellular_component ; GO:0005575 | no biological data available	molecular_function ; GO:0003674 | no biological data available
CG11221-RB	35.574	94.4378	5.14942	8.26802	-2.68915	0.155055	2.45009e-08	-	CG11221	protein phosphorylation ; GO:0006468 | non-traceable author statement <newline> protein phosphorylation ; GO:0006468 | inferred from electronic annotation with InterPro:IPR000719, InterPro:IPR008271 <newline> regulation of glucose metabolic process ; GO:0010906 | inferred from mutant phenotype	cellular_component ; GO:0005575 | no biological data available	protein kinase activity ; GO:0004672 | non-traceable author statement <newline> protein serine/threonine kinase activity ; GO:0004674 | inferred from sequence or structural similarity with EMBL:AB010154 <newline> ATP binding ; GO:0005524 | inferred from electronic annotation with InterPro:IPR000719
Fem-1-RA	26.2124	60.639	2.05977	1.18115	-2.96621	0.127962	2.55016e-08	Fem-1	Fem-1	regulation of ubiquitin-protein transferase activity ; GO:0051438 | inferred from sequence or structural similarity with UniProtKB:Q9UK73	cellular_component ; GO:0005575 | no biological data available	ubiquitin-protein transferase activity ; GO:0004842 | inferred from sequence or structural similarity with UniProtKB:Q9UK73
CG10562-RA	341.698	389.68	101.958	67.3253	-1.94691	0.259371	2.56289e-08	-	CG10562	-	-	-
Cyp9b1-RA	1095.31	972.213	306.905	217.331	-1.74404	0.298534	2.91029e-08	Cytochrome P450-9b1	Cyp9b1	oxidation-reduction process ; GO:0055114 | inferred from electronic annotation with InterPro:IPR001128, InterPro:IPR002403, InterPro:IPR017972	membrane ; GO:0016020 | non-traceable author statement <newline> intracellular membrane-bounded organelle ; GO:0043231 | non-traceable author statement	electron carrier activity ; GO:0009055 | non-traceable author statement <newline> electron carrier activity ; GO:0009055 | inferred from sequence or structural similarity <newline> oxidoreductase activity, acting on paired donors, with incorporation or reduction of molecular oxygen ; GO:0016705 | inferred from electronic annotation with InterPro:IPR001128, InterPro:IPR002403, InterPro:IPR017972 <…
Acp53Ea-RA	2.80848	3.97633	56.6436	51.9704	2.71052	6.54558	3.16499e-08	Accessory gland protein 53Ea	Acp53Ea	sperm displacement ; GO:0007321 | non-traceable author statement <newline> sperm competition ; GO:0046692 | traceable author statement <newline> multicellular organism reproduction ; GO:0032504 | inferred from expression pattern	extracellular region ; GO:0005576 | non-traceable author statement <newline> extracellular space ; GO:0005615 | inferred from direct assay <newline> extracellular space ; GO:0005615 | inferred from sequence model	hormone activity ; GO:0005179 | non-traceable author statement
CG4325-RB	462.462	377.751	49.4344	93.3105	-2.11672	0.23057	3.24386e-08	-	CG4325	regulation of antimicrobial peptide biosynthetic process ; GO:0002805 | inferred from mutant phenotype <newline> protein ubiquitination ; GO:0016567 | inferred from sequence or structural similarity with MGD:Traip; MGI:MGI:1096377 <newline> intracellular signal transduction ; GO:0035556 | inferred from sequence or structural similarity with MGD:Traip; MGI:MGI:1096377	cellular_component ; GO:0005575 | no biological data available	zinc ion binding ; GO:0008270 | inferred from electronic annotation with InterPro:IPR001841 <newline> zinc ion binding ; GO:0008270 | inferred from sequence model <newline> ubiquitin-protein transferase activity ; GO:0004842 | inferred from sequence or structural similarity with MGD:Traip; MGI:MGI:1096377
CG42365-RA	5714.31	6762.74	2514.98	2148.5	-1.43832	0.368997	3.38905e-08	-	CG42365	-	-	-
CG6937-RA	290.209	523.881	141.094	98.035	-1.85327	0.276764	3.39203e-08	-	CG6937	neurogenesis ; GO:0022008 | inferred from mutant phenotype	-	mRNA binding ; GO:0003729 | inferred from sequence or structural similarity <newline> nucleic acid binding ; GO:0003676 | inferred from electronic annotation with InterPro:IPR000504 <newline> nucleotide binding ; GO:0000166 | inferred from electronic annotation with InterPro:IPR012677
Cyp4d21-RA	6.55311	2.98225	45.3149	158.273	2.8398	7.15921	3.55381e-08	Cyp4d21	Cyp4d21	mating ; GO:0007618 | inferred from mutant phenotype <newline> oxidation-reduction process ; GO:0055114 | inferred from electronic annotation with InterPro:IPR001128, InterPro:IPR002403, InterPro:IPR017972	membrane ; GO:0016020 | non-traceable author statement <newline> cytoplasm ; GO:0005737 | inferred from direct assay <newline> intracellular membrane-bounded organelle ; GO:0043231 | non-traceable author statement	electron carrier activity ; GO:0009055 | non-traceable author statement <newline> electron carrier activity ; GO:0009055 | inferred from sequence or structural similarity <newline> oxidoreductase activity, acting on paired donors, with incorporation or reduction of molecular oxygen ; GO:0016705 | inferred from electronic annotation with InterPro:IPR001128, InterPro:IPR002403, InterPro:IPR017972 <…
Mad-RB	2377.84	2336.09	648.827	823.258	-1.55826	0.33956	3.57583e-08	Mothers against dpp	Mad	transforming growth factor beta receptor signaling pathway involved in endodermal cell fate specification ; GO:0060799 | inferred from mutant phenotype <newline> transforming growth factor beta receptor signaling pathway ; GO:0007179 | inferred from genetic interaction with dpp AND inferred from genetic interaction with tkv AND inferred from genetic interaction with wg <newline> germ-line stem ce…	cytoplasm ; GO:0005737 | inferred from direct assay <newline> nucleus ; GO:0005634 | inferred from direct assay <newline> cytoplasm ; GO:0005737 | traceable author statement <newline> nucleus ; GO:0005634 | traceable author statement <newline> transcription factor complex ; GO:0005667 | inferred from electronic annotation with InterPro:IPR013019	sequence-specific DNA binding ; GO:0043565 | inferred from direct assay <newline> protein binding ; GO:0005515 | inferred from physical interaction with Med <newline> DNA binding ; GO:0003677 | traceable author statement <newline> transforming growth factor beta receptor, pathway-specific cytoplasmic mediator activity ; GO:0030618 | non-traceable author statement <newline> protein binding ; GO:00…
CG3817-RA	849.096	1534.86	361.489	184.259	-2.07977	0.236552	4.05391e-08	-	CG3817	neurogenesis ; GO:0022008 | inferred from mutant phenotype	cellular_component ; GO:0005575 | no biological data available	molecular_function ; GO:0003674 | no biological data available
CR44898-RA	790.118	1118.34	342.951	385.053	-1.49333	0.355193	4.07198e-08	-	CR44898	-	-	-
RpLP2-RA	28829.9	38908.4	13344.2	9876.73	-1.59318	0.33144	4.45585e-08	Ribosomal protein LP2	RpLP2	translation ; GO:0006412 | inferred from sequence or structural similarity with UniProtKB:P47955 <newline> translation ; GO:0006412 | non-traceable author statement <newline> translational elongation ; GO:0006414 | non-traceable author statement <newline> translational elongation ; GO:0006414 | inferred from electronic annotation with InterPro:IPR027534	cytosolic large ribosomal subunit ; GO:0022625 | non-traceable author statement <newline> cytosolic ribosome ; GO:0022626 | inferred from sequence or structural similarity with UniProtKB:P47955 <newline> cytosolic ribosome ; GO:0022626 | non-traceable author statement <newline> ribosome ; GO:0005840 | inferred from direct assay	structural constituent of ribosome ; GO:0003735 | inferred from sequence or structural similarity with UniProtKB:P47955 <newline> structural constituent of ribosome ; GO:0003735 | non-traceable author statement <newline> structural constituent of ribosome ; GO:0003735 | inferred from direct assay
Prosbeta4-RB	197.529	132.213	452.119	610.652	1.76484	3.39837	4.49824e-08	Proteasome beta4 subunit	Prosbeta4	cellular response to DNA damage stimulus ; GO:0006974 | inferred from mutant phenotype <newline> proteasome-mediated ubiquitin-dependent protein catabolic process ; GO:0043161 | inferred by curator from GO:0005839 <newline> multicellular organism reproduction ; GO:0032504 | inferred from expression pattern <newline> proteasome-mediated ubiquitin-dependent protein catabolic process ; GO:0043161 | …	proteasome core complex ; GO:0005839 | inferred from direct assay <newline> proteasome complex ; GO:0000502 | inferred from direct assay	threonine-type endopeptidase activity ; GO:0004298 | inferred from electronic annotation with InterPro:IPR001353, InterPro:IPR023333 <newline> endopeptidase activity ; GO:0004175 | contributes_to inferred by curator from GO:0005839
Unc-76-RC	1026.97	754.509	2121.56	2059.92	1.37005	2.5848	4.9298e-08	Unc-76	Unc-76	axon cargo transport ; GO:0008088 | inferred from mutant phenotype <newline> neurogenesis ; GO:0022008 | inferred from mutant phenotype <newline> phagocytosis ; GO:0006909 | inferred from mutant phenotype <newline> sensory perception of pain ; GO:0019233 | inferred from mutant phenotype	-	kinesin binding ; GO:0019894 | inferred from direct assay
CR44566-RA	10.2977	10.9349	97.8389	76.7744	2.38284	5.21562	4.93093e-08	-	CR44566	-	-	-
CG6277-RA	71.1481	76.5443	6.1793	8.26802	-2.57653	0.167644	4.98242e-08	-	CG6277	neurogenesis ; GO:0022008 | inferred from mutant phenotype <newline> lipid catabolic process ; GO:0016042 | inferred from sequence or structural similarity with MGD:Lpl; MGI:MGI:96820	cellular_component ; GO:0005575 | no biological data available	phosphatidylcholine 1-acylhydrolase activity ; GO:0008970 | inferred from electronic annotation with InterPro:IPR002334 <newline> lipase activity ; GO:0016298 | inferred from sequence or structural similarity with MGD:Lpl; MGI:MGI:96820
CG10635-RA	489.611	1325.11	358.399	226.78	-1.84393	0.278562	5.15465e-08	-	CG10635	'de novo' protein folding ; GO:0006458 | inferred from sequence or structural similarity <newline> protein folding ; GO:0006457 | inferred from electronic annotation with InterPro:IPR002777, InterPro:IPR016661	prefoldin complex ; GO:0016272 | inferred from sequence or structural similarity <newline> prefoldin complex ; GO:0016272 | colocalizes_with inferred from direct assay	chaperone binding ; GO:0051087 | inferred from sequence or structural similarity <newline> unfolded protein binding ; GO:0051082 | inferred from electronic annotation with InterPro:IPR002777
levy-RA	483.058	472.189	1294.56	1391.39	1.42087	2.67746	5.28995e-08	levy	levy	mitochondrial electron transport, cytochrome c to oxygen ; GO:0006123 | inferred from mutant phenotype <newline> determination of adult lifespan ; GO:0008340 | inferred from mutant phenotype <newline> mitochondrial electron transport, cytochrome c to oxygen ; GO:0006123 | inferred from sequence or structural similarity with UniProtKB:P12074 AND inferred from sequence or structural similarity with…	mitochondrial respiratory chain complex IV ; GO:0005751 | inferred from sequence or structural similarity with UniProtKB:P12074 AND inferred from sequence or structural similarity with UniProt:Q02221 <newline> lipid particle ; GO:0005811 | inferred from direct assay <newline> mitochondrial respiratory chain complex IV ; GO:0005751 | inferred by curator from GO:0004129	cytochrome-c oxidase activity ; GO:0004129 | contributes_to inferred from mutant phenotype <newline> enzyme regulator activity ; GO:0030234 | inferred from mutant phenotype <newline> cytochrome-c oxidase activity ; GO:0004129 | inferred from sequence or structural similarity with UniProtKB:Q9TTT7 <newline> cytochrome-c oxidase activity ; GO:0004129 | inferred from sequence or structural similarit…
Mal-A3-RA	19.6593	167.006	16.4781	4.72458	-2.62852	0.16171	5.35131e-08	Maltase A3	Mal-A3	glucose metabolic process ; GO:0006006 | non-traceable author statement <newline> carbohydrate metabolic process ; GO:0005975 | inferred from electronic annotation with InterPro:IPR006047, InterPro:IPR006589, InterPro:IPR013781	-	alpha-1,4-glucosidase activity ; GO:0004558 | non-traceable author statement <newline> cation binding ; GO:0043169 | inferred from electronic annotation with InterPro:IPR006047, InterPro:IPR006589 <newline> catalytic activity ; GO:0003824 | inferred from electronic annotation with InterPro:IPR006047, InterPro:IPR006589, InterPro:IPR015902
HP1D3csd-RA	153.53	96.426	346.041	472.458	1.80516	3.49469	6.07158e-08	Heterochromatin Protein 1D3 chromoshadow domain	HP1D3csd	chromosome organization ; GO:0051276 | inferred from sequence or structural similarity with Su(var)205	chromatin ; GO:0000785 | inferred from sequence or structural similarity with Su(var)205	chromatin binding ; GO:0003682 | inferred from sequence or structural similarity with Su(var)205
Sec5-RA	48.6803	172.97	26.777	15.3549	-2.30952	0.201727	6.09541e-08	Sec5 ortholog (S. cerevisiae)	Sec5	mitotic cytokinesis ; GO:0000281 | inferred from mutant phenotype <newline> transcytosis ; GO:0045056 | inferred from mutant phenotype <newline> protein localization to adherens junction ; GO:0071896 | inferred from mutant phenotype <newline> endocytic recycling ; GO:0032456 | inferred from mutant phenotype <newline> protein localization to plasma membrane ; GO:0072659 | inferred from mutant phen…	recycling endosome ; GO:0055037 | inferred from direct assay <newline> cell cortex ; GO:0005938 | inferred from direct assay <newline> exocyst ; GO:0000145 | inferred from direct assay <newline> exocyst ; GO:0000145 | non-traceable author statement <newline> exocyst ; GO:0000145 | inferred from sequence or structural similarity <newline> plasma membrane ; GO:0005886 | inferred from direct assay <…	Rab GTPase binding ; GO:0017137 | inferred from physical interaction with Rab11
CG31436-RA	1875.13	1735.67	562.316	380.329	-1.72543	0.302407	6.34072e-08	-	CG31436	-	-	-
Cyp9b2-RA	738.629	515.929	158.602	105.122	-1.8166	0.28389	6.56598e-08	Cytochrome P450-9b2	Cyp9b2	oxidation-reduction process ; GO:0055114 | inferred from electronic annotation with InterPro:IPR001128, InterPro:IPR002403, InterPro:IPR017972	membrane ; GO:0016020 | non-traceable author statement <newline> intracellular membrane-bounded organelle ; GO:0043231 | non-traceable author statement	electron carrier activity ; GO:0009055 | non-traceable author statement <newline> electron carrier activity ; GO:0009055 | inferred from sequence or structural similarity <newline> oxidoreductase activity, acting on paired donors, with incorporation or reduction of molecular oxygen ; GO:0016705 | inferred from electronic annotation with InterPro:IPR001128, InterPro:IPR002403, InterPro:IPR017972 <…
crb-RC	609.439	663.053	160.662	212.606	-1.6737	0.313447	6.57169e-08	crumbs	crb	negative regulation of Notch signaling pathway ; GO:0045746 | inferred from genetic interaction with N <newline> establishment or maintenance of cell polarity ; GO:0007163 | inferred from mutant phenotype <newline> establishment of epithelial cell apical/basal polarity ; GO:0045198 | traceable author statement <newline> establishment or maintenance of polarity of follicular epithelium ; GO:001633…	plasma membrane ; GO:0005886 | inferred from sequence or structural similarity <newline> apical plasma membrane ; GO:0016324 | inferred from direct assay <newline> apical plasma membrane ; GO:0016324 | traceable author statement <newline> integral component of membrane ; GO:0016021 | traceable author statement <newline> plasma membrane ; GO:0005886 | inferred from direct assay <newline> apical pl…	spectrin binding ; GO:0030507 | traceable author statement <newline> protein kinase C binding ; GO:0005080 | inferred from physical interaction with aPKC <newline> calcium ion binding ; GO:0005509 | inferred from electronic annotation with InterPro:IPR001881, InterPro:IPR018097
CG30456-RB	29.0209	17.8935	112.257	114.571	2.12373	4.35821	7.04913e-08	-	CG30456	imaginal disc-derived leg morphogenesis ; GO:0007480 | inferred from mutant phenotype <newline> positive regulation of Rho protein signal transduction ; GO:0035025 | inferred from sequence or structural similarity with trio	cellular_component ; GO:0005575 | no biological data available	Rho guanyl-nucleotide exchange factor activity ; GO:0005089 | inferred from sequence or structural similarity with trio
CG10286-RA	1040.07	1410.6	508.762	457.103	-1.43276	0.370421	7.22206e-08	-	CG10286	biological_process ; GO:0008150 | no biological data available	cellular_component ; GO:0005575 | no biological data available	molecular_function ; GO:0003674 | no biological data available
CG3987-RA	1849.85	1536.85	4051.56	4038.33	1.31425	2.48672	7.92846e-08	-	CG3987	mesoderm development ; GO:0007498 | inferred from expression pattern	-	-
CG32633-RA	64.5949	83.5029	321.324	282.294	1.71992	3.29419	8.39287e-08	-	CG32633	-	-	-
Hsp67Ba-RA	31.8294	3.97633	63.8528	86.2236	2.35818	5.12722	8.7114e-08	Heat shock gene 67Ba	Hsp67Ba	response to heat ; GO:0009408 | inferred from sequence or structural similarity with EMBL:U96099 <newline> response to heat ; GO:0009408 | non-traceable author statement	-	-
CG44085-RI	68.3396	41.7515	2.05977	2.36229	-2.78733	0.144854	9.22221e-08	-	CG44085	-	-	-
CG15027-RA	150.722	313.136	78.2712	77.9556	-1.74269	0.298812	9.54343e-08	-	CG15027	biological_process ; GO:0008150 | no biological data available	cellular_component ; GO:0005575 | no biological data available	molecular_function ; GO:0003674 | no biological data available
CG1218-RA	240.593	285.302	75.1815	75.5933	-1.72931	0.301596	9.78606e-08	-	CG1218	biological_process ; GO:0008150 | no biological data available	cellular_component ; GO:0005575 | no biological data available	poly-ADP-D-ribose binding ; GO:0072572 | inferred from direct assay <newline> zinc ion binding ; GO:0008270 | inferred from direct assay
CG1637-RC	405.357	736.615	239.963	232.686	-1.48521	0.357196	9.80346e-08	-	CG1637	biological_process ; GO:0008150 | no biological data available	cellular_component ; GO:0005575 | no biological data available	acid phosphatase activity ; GO:0003993 | inferred from sequence or structural similarity with EMBL:AC007290; protein_id:AAD26885.1 <newline> metal ion binding ; GO:0046872 | inferred from electronic annotation with InterPro:IPR008963, InterPro:IPR015914
Tsp42Eg-RA	224.678	330.035	938.224	898.851	1.42304	2.68149	1.0191e-07	Tetraspanin 42Eg	Tsp42Eg	biological_process ; GO:0008150 | no biological data available	integral component of membrane ; GO:0016021 | inferred from sequence or structural similarity <newline> integral component of membrane ; GO:0016021 | inferred from sequence model <newline> integral component of membrane ; GO:0016021 | inferred from electronic annotation with InterPro:IPR000301, InterPro:IPR008952, InterPro:IPR018499	molecular_function ; GO:0003674 | no biological data available
Prosalpha7-RA	1263.81	2081.61	687.962	496.081	-1.62125	0.325054	1.02823e-07	Proteasome alpha7 subunit	Prosalpha7	cellular response to DNA damage stimulus ; GO:0006974 | inferred from mutant phenotype <newline> proteasome-mediated ubiquitin-dependent protein catabolic process ; GO:0043161 | inferred by curator from GO:0005839 <newline> proteasome-mediated ubiquitin-dependent protein catabolic process ; GO:0043161 | inferred from mutant phenotype <newline> ovarian follicle cell development ; GO:0030707 | infe…	microtubule associated complex ; GO:0005875 | inferred from direct assay <newline> proteasome core complex ; GO:0005839 | inferred from direct assay <newline> proteasome core complex, alpha-subunit complex ; GO:0019773 | inferred from electronic annotation with InterPro:IPR000426 <newline> proteasome complex ; GO:0000502 | inferred from direct assay	endopeptidase activity ; GO:0004175 | contributes_to inferred by curator from GO:0005839 <newline> threonine-type endopeptidase activity ; GO:0004298 | inferred from electronic annotation with InterPro:IPR001353, InterPro:IPR023332
p38c-RA	517.696	327.053	923.806	1018.15	1.4319	2.69802	1.07646e-07	p38c MAP kinase	p38c	regulation of response to oxidative stress ; GO:1902882 | inferred from mutant phenotype <newline> regulation of lipid storage ; GO:0010883 | inferred from mutant phenotype <newline> response to bacterium ; GO:0009617 | inferred from mutant phenotype <newline> protein phosphorylation ; GO:0006468 | inferred from direct assay <newline> protein phosphorylation ; GO:0006468 | non-traceable author st…	cytoplasm ; GO:0005737 | inferred from direct assay	ATP binding ; GO:0005524 | inferred from electronic annotation with InterPro:IPR000719, InterPro:IPR002290, InterPro:IPR003527, InterPro:IPR017441 <newline> MAP kinase activity ; GO:0004707 | inferred from direct assay <newline> MAP kinase activity ; GO:0004707 | non-traceable author statement <newline> MAP kinase activity ; GO:0004707 | inferred from sequence or structural similarity
CG10171-RB	814.458	650.13	1913.52	2731.99	1.6541	3.14727	1.07775e-07	-	CG10171	biological_process ; GO:0008150 | no biological data available	integral component of membrane ; GO:0016021 | inferred from electronic annotation with InterPro:IPR002794	molecular_function ; GO:0003674 | no biological data available
CG33641-RA	20.5955	9.94082	83.4206	85.0424	2.25027	4.75771	1.0844e-07	-	CG33641	biological_process ; GO:0008150 | no biological data available	cellular_component ; GO:0005575 | no biological data available	molecular_function ; GO:0003674 | no biological data available
CR43264-RA	71.1481	22.8639	141.094	131.107	1.97037	3.91868	1.08935e-07	-	CR43264	-	-	-
Past1-RB	12114.8	8028.21	20375.2	22596.5	1.31727	2.49194	1.13128e-07	Putative Achaete Scute Target 1	Past1	endocytosis ; GO:0006897 | non-traceable author statement <newline> endocytosis ; GO:0006897 | inferred from mutant phenotype <newline> oogenesis ; GO:0048477 | inferred from mutant phenotype <newline> sperm individualization ; GO:0007291 | inferred from mutant phenotype <newline> imaginal disc-derived wing margin morphogenesis ; GO:0008587 | inferred from genetic interaction with N <newline> ima…	-	calcium ion binding ; GO:0005509 | inferred from sequence or structural similarity with InterPro:IPR002048 <newline> GTP binding ; GO:0005525 | inferred from electronic annotation with InterPro:IPR030381
CG7639-RB	1197.35	1078.58	2779.66	2922.15	1.32285	2.5016	1.13137e-07	-	CG7639	biological_process ; GO:0008150 | no biological data available	outer membrane ; GO:0019867 | inferred from electronic annotation with InterPro:IPR000184	molecular_function ; GO:0003674 | no biological data available
eIF-2beta-RA	907.138	2090.56	498.464	246.859	-2.03136	0.244624	1.15223e-07	Eukaryotic initiation factor 2beta	eIF-2beta	translational initiation ; GO:0006413 | inferred from sequence or structural similarity <newline> formation of translation initiation ternary complex ; GO:0001677 | non-traceable author statement <newline> mitotic spindle elongation ; GO:0000022 | inferred from mutant phenotype <newline> mitotic spindle organization ; GO:0007052 | inferred from mutant phenotype <newline> axon midline choice point…	cytosol ; GO:0005829 | inferred from sequence or structural similarity <newline> eukaryotic translation initiation factor 2 complex ; GO:0005850 | inferred from sequence or structural similarity <newline> eukaryotic translation initiation factor 2 complex ; GO:0005850 | non-traceable author statement <newline> microtubule associated complex ; GO:0005875 | inferred from direct assay	translation initiation factor activity ; GO:0003743 | inferred from sequence or structural similarity <newline> GTP binding ; GO:0005525 | non-traceable author statement <newline> tRNA binding ; GO:0000049 | non-traceable author statement <newline> translation initiation factor activity ; GO:0003743 | non-traceable author statement <newline> translation initiation factor activity ; GO:0003743 | i…
cathD-RA	11168.4	15791	5855.92	4626.55	-1.46165	0.363078	1.19016e-07	cathD	cathD	autophagic cell death ; GO:0048102 | inferred from expression pattern <newline> salivary gland cell autophagic cell death ; GO:0035071 | inferred from expression pattern <newline> proteolysis ; GO:0006508 | inferred from electronic annotation with InterPro:IPR001461, InterPro:IPR001969, InterPro:IPR012848 <newline> apoptotic process ; GO:0006915 | inferred from mutant phenotype <newline> nurse ce…	microtubule associated complex ; GO:0005875 | inferred from direct assay <newline> extracellular region ; GO:0005576 | inferred from direct assay <newline> lysosome ; GO:0005764 | inferred from direct assay	aspartic-type endopeptidase activity ; GO:0004190 | non-traceable author statement <newline> aspartic-type endopeptidase activity ; GO:0004190 | inferred from sequence or structural similarity with UniProtKB:Q9DEX3
CG33642-RA	12.1701	5.96449	67.9723	64.963	2.38637	5.2284	1.22292e-07	-	CG33642	biological_process ; GO:0008150 | no biological data available	cellular_component ; GO:0005575 | no biological data available	molecular_function ; GO:0003674 | no biological data available
MED16-RA	137.615	259.455	58.7034	35.4344	-2.03511	0.24399	1.26519e-07	Mediator complex subunit 16	MED16	transcription initiation from RNA polymerase II promoter ; GO:0006367 | inferred from sequence or structural similarity <newline> transcription from RNA polymerase II promoter ; GO:0006366 | inferred from sequence or structural similarity with NCBI_gi:4885647	nucleus ; GO:0005634 | inferred from sequence or structural similarity with NCBI_gi:4885647 <newline> mediator complex ; GO:0016592 | inferred from sequence or structural similarity <newline> mediator complex ; GO:0016592 | inferred from sequence or structural similarity with NCBI_gi:4885647	transcription cofactor activity ; GO:0003712 | non-traceable author statement <newline> RNA polymerase II transcription cofactor activity ; GO:0001104 | inferred from sequence or structural similarity <newline> RNA polymerase II transcription cofactor activity ; GO:0001104 | inferred from sequence or structural similarity with NCBI_gi:4885647
CG2846-RA	132.935	126.248	393.416	465.371	1.61511	3.06335	1.35305e-07	-	CG2846	FMN biosynthetic process ; GO:0009398 | inferred from sequence or structural similarity with SGD_LOCUS:FMN1; SGD:S000002644 <newline> riboflavin biosynthetic process ; GO:0009231 | inferred from electronic annotation with InterPro:IPR015865, InterPro:IPR023465	cellular_component ; GO:0005575 | no biological data available	riboflavin kinase activity ; GO:0008531 | inferred from sequence or structural similarity with SGD_LOCUS:FMN1; SGD:S000002644
Pli-RB	1347.13	1167.05	2975.33	3196.18	1.31933	2.4955	1.42375e-07	Pellino	Pli	Toll signaling pathway ; GO:0008063 | inferred from mutant phenotype <newline> defense response ; GO:0006952 | non-traceable author statement <newline> signal transduction ; GO:0007165 | non-traceable author statement <newline> immune response ; GO:0006955 | traceable author statement <newline> Toll signaling pathway ; GO:0008063 | traceable author statement <newline> regulation of phosphorylatio…	cytoplasm ; GO:0005737 | inferred from direct assay <newline> plasma membrane ; GO:0005886 | inferred from direct assay	kinase regulator activity ; GO:0019207 | inferred from mutant phenotype
boca-RA	295.826	456.284	141.094	125.201	-1.59663	0.330648	1.432e-07	boca	boca	proboscis development ; GO:0048728 | inferred from mutant phenotype <newline> ER to Golgi vesicle-mediated transport ; GO:0006888 | inferred from expression pattern <newline> Wnt signaling pathway ; GO:0016055 | inferred from genetic interaction with wg inferred from mutant phenotype <newline> protein targeting to membrane ; GO:0006612 | inferred from mutant phenotype <newline> oogenesis ; GO:004…	apical part of cell ; GO:0045177 | inferred from direct assay <newline> cytoplasm ; GO:0005737 | inferred from direct assay <newline> endoplasmic reticulum lumen ; GO:0005788 | inferred from direct assay <newline> endoplasmic reticulum ; GO:0005783 | inferred from direct assay <newline> endomembrane system ; GO:0012505 | inferred from direct assay	-
laza-RA	376.336	607.384	198.768	175.991	-1.53263	0.345647	1.44229e-07	lazaro	laza	dephosphorylation ; GO:0016311 | non-traceable author statement <newline> phototransduction ; GO:0007602 | inferred from mutant phenotype <newline> response to light intensity ; GO:0009642 | inferred from mutant phenotype <newline> thermotaxis ; GO:0043052 | inferred from direct assay <newline> phototransduction ; GO:0007602 | inferred from mutant phenotype inferred from genetic interaction with …	membrane ; GO:0016020 | inferred from sequence or structural similarity with HGNC_gene:PPAP2A; HGNC:9228	phosphatidate phosphatase activity ; GO:0008195 | non-traceable author statement <newline> phosphatidate phosphatase activity ; GO:0008195 | inferred from sequence or structural similarity with MGD:Ppap2a; MGI:MGI:108412 <newline> phosphatidate phosphatase activity ; GO:0008195 | inferred from sequence or structural similarity with HGNC_gene:PPAP2A; HGNC:9228
CG9769-RA	1095.31	1797.3	669.424	609.471	-1.37059	0.386732	1.49227e-07	-	CG9769	translational initiation ; GO:0006413 | inferred from sequence or structural similarity <newline> autophagic cell death ; GO:0048102 | inferred from expression pattern <newline> salivary gland cell autophagic cell death ; GO:0035071 | inferred from expression pattern <newline> positive regulation of Notch signaling pathway ; GO:0045747 | inferred from mutant phenotype <newline> protein deubiquiti…	eukaryotic translation initiation factor 3 complex ; GO:0005852 | inferred from sequence or structural similarity <newline> eukaryotic translation initiation factor 3 complex ; GO:0005852 | inferred from electronic annotation with InterPro:IPR027531	translation initiation factor activity ; GO:0003743 | inferred from sequence or structural similarity <newline> translation initiation factor activity ; GO:0003743 | inferred from electronic annotation with InterPro:IPR027531 <newline> ubiquitin-specific protease activity ; GO:0004843 | inferred from sequence or structural similarity with HGNC_gene:EIF3F; HGNC:3275
mRpS28-RA	2157.85	2920.61	1025.76	758.295	-1.55563	0.340181	1.53037e-07	mitochondrial ribosomal protein S28	mRpS28	translation ; GO:0006412 | inferred from sequence or structural similarity with UniProtKB:P82673	mitochondrial small ribosomal subunit ; GO:0005763 | inferred from sequence or structural similarity with UniProtKB:P82673	structural constituent of ribosome ; GO:0003735 | inferred from sequence or structural similarity with UniProtKB:P82673
GstE6-RA	13794.3	6303.48	1979.44	2522.93	-1.46148	0.363121	1.54043e-07	Glutathione S transferase E6	GstE6	glutathione metabolic process ; GO:0006749 | inferred from direct assay	cytoplasm ; GO:0005737 | inferred from sequence or structural similarity with RGD:Gsto1; RGD:70952	glutathione transferase activity ; GO:0004364 | inferred from sequence or structural similarity with UniProtKB:P46430 <newline> glutathione transferase activity ; GO:0004364 | inferred from direct assay
Rcd5-RA	693.694	1481.18	533.48	477.183	-1.40125	0.378601	1.55183e-07	Reduction in Cnn dots 5	Rcd5	mitotic G2 DNA damage checkpoint ; GO:0007095 | inferred from genetic interaction with nbs <newline> centriole replication ; GO:0007099 | inferred from mutant phenotype <newline> positive regulation of transcription from RNA polymerase II promoter ; GO:0045944 | inferred from mutant phenotype	nucleolus ; GO:0005730 | inferred from sequence or structural similarity with EMBL:AF015309 <newline> nucleus ; GO:0005634 | inferred from direct assay <newline> NSL complex ; GO:0044545 | inferred from direct assay <newline> polytene chromosome interband ; GO:0005705 | inferred from direct assay	protein binding ; GO:0005515 | inferred from physical interaction with nsl1
Cog7-RA	240.593	428.449	128.735	114.571	-1.61339	0.326829	1.61731e-07	Cog7	Cog7	male meiosis cytokinesis ; GO:0007112 | inferred from mutant phenotype <newline> Golgi organization ; GO:0007030 | inferred from mutant phenotype <newline> actomyosin contractile ring contraction ; GO:0000916 | inferred from mutant phenotype <newline> intracellular protein transport ; GO:0006886 | inferred from electronic annotation with InterPro:IPR019335	Golgi apparatus ; GO:0005794 | colocalizes_with inferred from sequence or structural similarity with UniProtKB:P83436 <newline> Golgi apparatus ; GO:0005794 | inferred from direct assay <newline> acroblast ; GO:0036063 | inferred from direct assay <newline> Golgi transport complex ; GO:0017119 | inferred from electronic annotation with InterPro:IPR019335	-
CR43270-RA	48.6803	36.781	187.439	157.092	1.89815	3.72735	1.62035e-07	-	CR43270	-	-	-
for-RH	130.126	153.089	29.8666	14.1737	-2.25244	0.209869	1.68038e-07	foraging	for	larval feeding behavior ; GO:0030536 | inferred from mutant phenotype <newline> larval locomotory behavior ; GO:0008345 | inferred from mutant phenotype <newline> protein phosphorylation ; GO:0006468 | non-traceable author statement <newline> larval feeding behavior ; GO:0030536 | traceable author statement <newline> feeding behavior ; GO:0007631 | traceable author statement <newline> regulation …	plasma membrane ; GO:0005886 | inferred from direct assay <newline> cytosol ; GO:0005829 | inferred from direct assay	cyclic nucleotide-dependent protein kinase activity ; GO:0004690 | inferred from sequence or structural similarity <newline> cGMP-dependent protein kinase activity ; GO:0004692 | inferred from direct assay <newline> protein serine/threonine kinase activity ; GO:0004674 | non-traceable author statement <newline> cGMP-dependent protein kinase activity ; GO:0004692 | non-traceable author statement <…
Hsp67Bc-RA	272.422	122.272	397.535	434.661	1.53972	2.90738	1.79362e-07	Heat shock gene 67Bc	Hsp67Bc	response to heat ; GO:0009408 | inferred from sequence or structural similarity with EMBL:U96099 <newline> response to heat ; GO:0009408 | non-traceable author statement <newline> response to methotrexate ; GO:0031427 | inferred from expression pattern <newline> protein lipidation ; GO:0006497 | inferred from mutant phenotype <newline> regulation of autophagy ; GO:0010506 | inferred from mutant p…	-	-
dnc-RQ	2374.1	2495.15	763.144	944.916	-1.44522	0.367237	1.81499e-07	dunce	dnc	cyclic nucleotide metabolic process ; GO:0009187 | non-traceable author statement <newline> cAMP-mediated signaling ; GO:0019933 | non-traceable author statement <newline> courtship behavior ; GO:0007619 | traceable author statement <newline> learning ; GO:0007612 | non-traceable author statement <newline> olfactory learning ; GO:0008355 | traceable author statement <newline> behavioral response …	-	3',5'-cyclic-AMP phosphodiesterase activity ; GO:0004115 | inferred from sequence or structural similarity with EMBL:U50157 <newline> 3',5'-cyclic-nucleotide phosphodiesterase activity ; GO:0004114 | non-traceable author statement
mRpS2-RA	80.5096	230.627	47.3746	28.3475	-2.0699	0.238177	1.95593e-07	mitochondrial ribosomal protein S2	mRpS2	translation ; GO:0006412 | inferred from sequence or structural similarity with UniProtKB:Q9Y399 <newline> translation ; GO:0006412 | inferred from sequence or structural similarity with SGD_LOCUS:MRP4; SGD:S000000996	mitochondrial small ribosomal subunit ; GO:0005763 | inferred from sequence or structural similarity with UniProtKB:Q9Y399 <newline> mitochondrial small ribosomal subunit ; GO:0005763 | inferred from sequence or structural similarity with SGD_LOCUS:MRP4; SGD:S000000996	structural constituent of ribosome ; GO:0003735 | inferred from sequence or structural similarity with UniProtKB:Q9Y399 <newline> structural constituent of ribosome ; GO:0003735 | inferred from sequence or structural similarity with SGD_LOCUS:MRP4; SGD:S000000996
CG3868-RA	606.631	1809.23	434.611	218.512	-1.98513	0.25259	1.96766e-07	-	CG3868	-	extracellular space ; GO:0005615 | inferred from sequence model	-
CG14543-RA	30.8932	101.396	11.3287	7.08687	-2.44999	0.183011	1.97025e-07	-	CG14543	neurogenesis ; GO:0022008 | inferred from mutant phenotype	-	-
CG42797-RE	833.181	664.047	1756.98	1758.72	1.3129	2.48441	2.01116e-07	-	CG42797	protein ubiquitination ; GO:0016567 | inferred from sequence or structural similarity with Nedd4	cellular_component ; GO:0005575 | no biological data available	ubiquitin-protein transferase activity ; GO:0004842 | inferred from sequence or structural similarity with MGD:Nedd4; MGI:MGI:97297 <newline> ubiquitin protein ligase activity ; GO:0061630 | inferred from sequence or structural similarity with Nedd4
Drak-RD	173.189	168.994	36.0459	40.1589	-1.89784	0.268345	2.08871e-07	Death-associated protein kinase related	Drak	protein phosphorylation ; GO:0006468 | non-traceable author statement <newline> cell adhesion ; GO:0007155 | inferred from mutant phenotype <newline> regulation of cell shape ; GO:0008360 | inferred from mutant phenotype <newline> protein phosphorylation ; GO:0006468 | inferred from mutant phenotype <newline> imaginal disc-derived wing morphogenesis ; GO:0007476 | inferred from mutant phenotype <…	cellular_component ; GO:0005575 | no biological data available	protein serine/threonine kinase activity ; GO:0004674 | non-traceable author statement <newline> ATP binding ; GO:0005524 | inferred from electronic annotation with InterPro:IPR000719, InterPro:IPR002290 <newline> protein kinase activity ; GO:0004672 | inferred from electronic annotation with InterPro:IPR000719, InterPro:IPR002290, InterPro:IPR008271
pum-RB	497.1	392.663	124.616	127.564	-1.54088	0.343676	2.13773e-07	pumilio	pum	modulation of synaptic transmission ; GO:0050804 | inferred from mutant phenotype <newline> head involution ; GO:0008258 | inferred from mutant phenotype <newline> long-term memory ; GO:0007616 | inferred from mutant phenotype <newline> cell fate determination ; GO:0001709 | traceable author statement <newline> germ cell development ; GO:0007281 | traceable author statement <newline> germ-line st…	cytoplasm ; GO:0005737 | non-traceable author statement <newline> cytoplasm ; GO:0005737 | inferred from direct assay <newline> type Is terminal bouton ; GO:0061177 | inferred from direct assay <newline> type Ib terminal bouton ; GO:0061176 | inferred from direct assay <newline> neuromuscular junction ; GO:0031594 | inferred from direct assay <newline> muscle cell postsynaptic density ; GO:009748…	mRNA 3'-UTR binding ; GO:0003730 | traceable author statement <newline> translation repressor activity, nucleic acid binding ; GO:0000900 | traceable author statement <newline> mRNA 3'-UTR binding ; GO:0003730 | inferred from direct assay <newline> RNA binding ; GO:0003723 | inferred from physical interaction with dlg1 inferred from physical interaction with Ace
twf-RA	49.6164	114.319	16.4781	10.6303	-2.31775	0.20058	2.16895e-07	twinfilin	twf	actin filament depolymerization ; GO:0030042 | inferred from direct assay <newline> chaeta morphogenesis ; GO:0008407 | inferred from mutant phenotype <newline> regulation of lamellipodium assembly ; GO:0010591 | inferred from mutant phenotype <newline> border follicle cell migration ; GO:0007298 | inferred from mutant phenotype <newline> synaptic vesicle endocytosis ; GO:0048488 | inferred from …	cytoplasm ; GO:0005737 | inferred from direct assay	actin binding ; GO:0003779 | non-traceable author statement <newline> protein tyrosine kinase activity ; GO:0004713 | inferred from sequence or structural similarity with EMBL:U82324 <newline> actin binding ; GO:0003779 | inferred from electronic annotation with InterPro:IPR002108, InterPro:IPR028458
CG31324-RB	989.52	1407.62	524.211	451.197	-1.40682	0.377141	2.3578e-07	-	CG31324	-	-	-
CG15209-RA	135.743	173.964	33.9862	40.1589	-1.92255	0.263789	2.40709e-07	-	CG15209	-	-	-
CG3739-RB	146.041	283.313	50.4643	17.7172	-2.31206	0.201372	2.41248e-07	-	CG3739	proteolysis ; GO:0006508 | inferred from electronic annotation with InterPro:IPR008758	-	serine-type peptidase activity ; GO:0008236 | inferred from sequence or structural similarity with EMBL:AF052514
Fim-RD	464.335	327.053	102.988	72.0498	-1.7513	0.297034	2.45195e-07	Fimbrin	Fim	female meiosis chromosome segregation ; GO:0016321 | inferred from mutant phenotype	apical cortex ; GO:0045179 | inferred from direct assay <newline> contractile ring ; GO:0070938 | colocalizes_with inferred from direct assay <newline> cytosol ; GO:0005829 | inferred from direct assay	actin binding ; GO:0003779 | inferred from sequence or structural similarity <newline> actin binding ; GO:0003779 | non-traceable author statement <newline> calcium ion binding ; GO:0005509 | inferred from electronic annotation with InterPro:IPR002048
CG9286-RA	283.656	514.935	109.168	44.8835	-2.16793	0.22253	2.66169e-07	-	CG9286	regulation of protein kinase activity ; GO:0045859 | inferred from sequence or structural similarity with HGNC_gene:BCCIP; HGNC:978	cellular_component ; GO:0005575 | no biological data available	protein kinase regulator activity ; GO:0019887 | inferred from sequence or structural similarity with HGNC_gene:BCCIP; HGNC:978
Poc1-RA	15.9147	97.4201	8.23907	2.36229	-2.61364	0.163386	2.67745e-07	Proteome of centrioles 1	Poc1	centrosome organization ; GO:0051297 | inferred from mutant phenotype	-	-
RpS5a-RD	44.9356	104.379	12.3586	3.54344	-2.53023	0.173111	2.74776e-07	Ribosomal protein S5a	RpS5a	translation ; GO:0006412 | non-traceable author statement <newline> translation ; GO:0006412 | inferred from sequence or structural similarity with UniProtKB:P24050 <newline> mitotic spindle elongation ; GO:0000022 | inferred from mutant phenotype <newline> mitotic spindle organization ; GO:0007052 | inferred from mutant phenotype	ribosome ; GO:0005840 | non-traceable author statement <newline> cytosolic small ribosomal subunit ; GO:0022627 | non-traceable author statement <newline> cytosolic small ribosomal subunit ; GO:0022627 | inferred from sequence or structural similarity with UniProtKB:P24050 <newline> ribosome ; GO:0005840 | inferred from direct assay <newline> nucleolus ; GO:0005730 | inferred from direct assay <n…	structural constituent of ribosome ; GO:0003735 | non-traceable author statement <newline> structural constituent of ribosome ; GO:0003735 | inferred from sequence or structural similarity with UniProtKB:P24050 <newline> structural constituent of ribosome ; GO:0003735 | inferred from direct assay <newline> RNA binding ; GO:0003723 | inferred from electronic annotation with InterPro:IPR020606
ImpL3-RB	126.381	98.4142	319.264	347.257	1.58215	2.99416	2.77159e-07	Ecdysone-inducible gene L3	ImpL3	glycolytic process ; GO:0006096 | non-traceable author statement <newline> carbohydrate metabolic process ; GO:0005975 | inferred from electronic annotation with InterPro:IPR015955 <newline> oxidation-reduction process ; GO:0055114 | inferred from electronic annotation with InterPro:IPR001236, InterPro:IPR001557, InterPro:IPR011304, InterPro:IPR015955, InterPro:IPR018177, InterPro:IPR022383 <newl…	cytoplasm ; GO:0005737 | inferred from electronic annotation with InterPro:IPR011304	L-lactate dehydrogenase activity ; GO:0004459 | inferred from sequence or structural similarity with UniProtKB:P42123 <newline> L-lactate dehydrogenase activity ; GO:0004459 | non-traceable author statement
RapGAP1-RE	47.7441	52.6864	4.11953	2.36229	-2.64546	0.159823	2.81857e-07	Rap GTPase activating protein 1	RapGAP1	Ras protein signal transduction ; GO:0007265 | inferred from sequence or structural similarity with HGNC_gene:RAP1GAP; HGNC:9858; OMIM:600278 <newline> inter-male aggressive behavior ; GO:0002121 | inferred from mutant phenotype <newline> negative regulation of small GTPase mediated signal transduction ; GO:0051058 | inferred from direct assay	germ plasm ; GO:0060293 | inferred from direct assay	GTPase activator activity ; GO:0005096 | inferred from direct assay <newline> GTPase activator activity ; GO:0005096 | inferred from sequence or structural similarity with NCBI_gi:450641
CG5382-RB	253.699	553.704	169.931	127.564	-1.64485	0.31978	2.94245e-07	-	CG5382	dsRNA transport ; GO:0033227 | inferred from mutant phenotype	endomembrane system ; GO:0012505 | inferred from direct assay	zinc ion binding ; GO:0008270 | inferred from electronic annotation with InterPro:IPR001841 <newline> zinc ion binding ; GO:0008270 | inferred from sequence model
Kaz-m1-RB	116.084	46.7219	197.738	199.614	1.72144	3.29766	2.95555e-07	Kazal-type protease inhibitor m1	Kaz-m1	regulation of proteolysis ; GO:0030162 | inferred by curator from GO:0004867	cellular_component ; GO:0005575 | no biological data available	serine-type endopeptidase inhibitor activity ; GO:0004867 | inferred from sequence model
CG7966-RA	328.592	397.633	116.377	75.5933	-1.80024	0.287126	3.02623e-07	-	CG7966	-	-	selenium binding ; GO:0008430 | inferred from sequence or structural similarity with MGD:Selenbp1; MGI:MGI:96825
Tsp42Ef-RA	7135.4	5842.22	14243.3	16062.4	1.28814	2.44213	3.04572e-07	Tetraspanin 42Ef	Tsp42Ef	determination of adult lifespan ; GO:0008340 | inferred from mutant phenotype	integral component of membrane ; GO:0016021 | inferred from sequence or structural similarity <newline> integral component of membrane ; GO:0016021 | inferred from sequence model <newline> integral component of membrane ; GO:0016021 | inferred from electronic annotation with InterPro:IPR000301, InterPro:IPR008952, InterPro:IPR018499	molecular_function ; GO:0003674 | no biological data available
CG13309-RA	8.42543	80.5207	3.08965	4.72458	-2.63684	0.16078	3.15979e-07	-	CG13309	chitin metabolic process ; GO:0006030 | inferred from electronic annotation with InterPro:IPR002557 <newline> multicellular organism reproduction ; GO:0032504 | inferred from expression pattern	extracellular region ; GO:0005576 | inferred from electronic annotation with InterPro:IPR002557 <newline> extracellular space ; GO:0005615 | inferred from sequence model	molecular_function ; GO:0003674 | no biological data available <newline> chitin binding ; GO:0008061 | inferred from electronic annotation with InterPro:IPR002557
CG8679-RA	631.907	533.822	106.078	168.904	-1.77445	0.292307	3.24273e-07	-	CG8679	biological_process ; GO:0008150 | no biological data available	cellular_component ; GO:0005575 | no biological data available	molecular_function ; GO:0003674 | no biological data available
Non3-RA	168.509	361.846	62.8229	20.0795	-2.32044	0.200206	3.30964e-07	Novel nucleolar protein 3	Non3	neurogenesis ; GO:0022008 | inferred from mutant phenotype <newline> mitotic spindle assembly ; GO:0090307 | inferred from mutant phenotype	nucleolus ; GO:0005730 | inferred from direct assay	molecular_function ; GO:0003674 | no biological data available
CG42784-RC	33.7017	64.6154	4.11953	4.72458	-2.57544	0.16777	3.51463e-07	-	CG42784	biological_process ; GO:0008150 | no biological data available	cellular_component ; GO:0005575 | no biological data available	molecular_function ; GO:0003674 | no biological data available
CG11619-RA	126.381	123.266	25.7471	21.2606	-2.03443	0.244104	3.66534e-07	-	CG11619	lipid metabolic process ; GO:0006629 | inferred from electronic annotation with InterPro:IPR017946, InterPro:IPR030395	-	starch binding ; GO:2001070 | inferred from electronic annotation with InterPro:IPR002044 <newline> phosphoric diester hydrolase activity ; GO:0008081 | inferred from electronic annotation with InterPro:IPR017946, InterPro:IPR030395
Hexo2-RA	24.3401	55.6686	3.08965	1.18115	-2.70467	0.153396	3.73977e-07	Hexosaminidase 2	Hexo2	negative regulation of growth of symbiont in host ; GO:0044130 | inferred from mutant phenotype <newline> carbohydrate metabolic process ; GO:0005975 | inferred from electronic annotation with InterPro:IPR013781, InterPro:IPR015883 <newline> multicellular organism reproduction ; GO:0032504 | inferred from expression pattern	plasma membrane ; GO:0005886 | inferred from direct assay <newline> extracellular space ; GO:0005615 | inferred from direct assay	beta-N-acetylhexosaminidase activity ; GO:0004563 | inferred from sequence or structural similarity with EMBL:U07631 <newline> beta-N-acetylglucosaminidase activity ; GO:0016231 | inferred from direct assay
RFeSP-RD	58.978	45.7278	175.08	214.968	1.80082	3.48418	3.83404e-07	Rieske iron-sulfur protein	RFeSP	mitochondrial electron transport, ubiquinol to cytochrome c ; GO:0006122 | inferred from sequence or structural similarity with UniProtKB:P47985	mitochondrial respiratory chain complex III ; GO:0005750 | inferred from sequence or structural similarity with EMBL:AC007786; protein_id:AAD38242.1 <newline> mitochondrial respiratory chain complex III ; GO:0005750 | inferred from sequence or structural similarity with UniProtKB:P47985 <newline> microtubule associated complex ; GO:0005875 | inferred from direct assay <newline> mitochondrion ; GO…	ubiquinol-cytochrome-c reductase activity ; GO:0008121 | inferred from sequence or structural similarity with UniProtKB:P47985 <newline> 2 iron, 2 sulfur cluster binding ; GO:0051537 | inferred from electronic annotation with InterPro:IPR017941
CG13097-RA	346.379	566.627	188.469	153.549	-1.54408	0.342914	3.88057e-07	-	CG13097	rRNA processing ; GO:0006364 | inferred from electronic annotation with InterPro:IPR012173 <newline> cellular response to starvation ; GO:0009267 | inferred from expression pattern	Mpp10 complex ; GO:0034457 | inferred from electronic annotation with InterPro:IPR012173 <newline> small nucleolar ribonucleoprotein complex ; GO:0005732 | inferred from electronic annotation with InterPro:IPR012173	-
CG8768-RA	227.487	227.645	650.886	633.094	1.40026	2.63949	3.90647e-07	-	CG8768	-	-	coenzyme binding ; GO:0050662 | inferred from electronic annotation with InterPro:IPR001509 <newline> catalytic activity ; GO:0003824 | inferred from electronic annotation with InterPro:IPR001509
Ser8-RA	7.48927	62.6272	2.05977	1.18115	-2.74213	0.149464	3.92039e-07	Ser8	Ser8	proteolysis ; GO:0006508 | inferred from sequence model <newline> proteolysis ; GO:0006508 | inferred from electronic annotation with InterPro:IPR001254, InterPro:IPR001314, InterPro:IPR018114	-	serine-type peptidase activity ; GO:0008236 | inferred from sequence or structural similarity <newline> serine-type endopeptidase activity ; GO:0004252 | inferred from sequence or structural similarity with UniProtKB:P35044 <newline> serine-type endopeptidase activity ; GO:0004252 | inferred from sequence model
CR45269-RA	125.445	49.7041	215.246	381.51	1.98239	3.95148	3.95175e-07	-	CR45269	-	-	-
CG33051-RA	617.865	907.597	269.829	159.455	-1.79695	0.287783	3.98734e-07	-	CG33051	neurogenesis ; GO:0022008 | inferred from mutant phenotype <newline> regulation of transcription from RNA polymerase III promoter ; GO:0006359 | inferred from electronic annotation with InterPro:IPR024661	-	-
NaPi-T-RA	21.5316	14.9112	89.5999	98.035	2.08283	4.23636	4.2739e-07	Na[+]-dependent inorganic phosphate cotransporter	NaPi-T	phosphate ion transmembrane transport ; GO:0035435 | inferred from electronic annotation with InterPro:IPR004745	integral component of membrane ; GO:0016021 | inferred from electronic annotation with InterPro:IPR004745, InterPro:IPR011701	high-affinity inorganic phosphate:sodium symporter activity ; GO:0005316 | non-traceable author statement <newline> high-affinity inorganic phosphate:sodium symporter activity ; GO:0005316 | inferred from sequence or structural similarity with UniProtKB:Q62634
CG12470-RA	0.936159	0.994082	25.7471	46.0647	2.71605	6.57071	4.27632e-07	-	CG12470	biological_process ; GO:0008150 | no biological data available	cellular_component ; GO:0005575 | no biological data available	molecular_function ; GO:0003674 | no biological data available
CR45028-RA	74.8927	54.6745	6.1793	4.72458	-2.47261	0.180165	4.32966e-07	-	CR45028	-	-	-
CG7988-RA	312.677	643.171	208.036	155.911	-1.5901	0.332149	4.77398e-07	-	CG7988	circadian rhythm ; GO:0007623 | inferred from sequence or structural similarity with UniProtKB:Q8GWZ6	cellular_component ; GO:0005575 | no biological data available	molecular_function ; GO:0003674 | no biological data available
Updo-RA	234.976	706.793	181.26	99.2162	-1.88371	0.270986	5.05502e-07	Updo	Updo	heme biosynthetic process ; GO:0006783 | non-traceable author statement <newline> porphyrin-containing compound biosynthetic process ; GO:0006779 | non-traceable author statement <newline> porphyrin-containing compound biosynthetic process ; GO:0006779 | inferred from electronic annotation with InterPro:IPR000257, InterPro:IPR006361	cytoplasm ; GO:0005737 | non-traceable author statement	uroporphyrinogen decarboxylase activity ; GO:0004853 | inferred from sequence or structural similarity with InterPro:IPR006361
CG10663-RD	167.572	174.958	491.254	605.927	1.52225	2.87238	5.22936e-07	-	CG10663	proteolysis ; GO:0006508 | inferred from sequence model <newline> proteolysis ; GO:0006508 | inferred from electronic annotation with InterPro:IPR001254, InterPro:IPR001314, InterPro:IPR018114	-	serine-type endopeptidase activity ; GO:0004252 | inferred from sequence model <newline> serine-type endopeptidase activity ; GO:0004252 | inferred from electronic annotation with InterPro:IPR001254, InterPro:IPR001314, InterPro:IPR018114
uex-RE	1455.73	1262.48	3075.23	3480.83	1.28963	2.44466	5.51082e-07	unextended	uex	cellular ion homeostasis ; GO:0006873 | inferred from sequence or structural similarity with SGD_LOCUS:MAM3; SGD:S000005421	cellular_component ; GO:0005575 | no biological data available	molecular_function ; GO:0003674 | no biological data available
CR45670-RA	249.018	260.45	76.2114	73.231	-1.63172	0.322703	5.75631e-07	-	CR45670	-	-	-
CG14855-RA	179.742	220.686	683.843	589.391	1.44225	2.71744	5.78292e-07	-	CG14855	transmembrane transport ; GO:0055085 | inferred from electronic annotation with InterPro:IPR005828	integral component of membrane ; GO:0016021 | inferred from electronic annotation with InterPro:IPR005828	secondary active organic cation transmembrane transporter activity ; GO:0008513 | inferred from sequence or structural similarity with EMBL:U52842
CG3224-RA	315.485	500.023	167.871	151.187	-1.48303	0.357737	5.80914e-07	-	CG3224	neurogenesis ; GO:0022008 | inferred from mutant phenotype <newline> sensory perception of pain ; GO:0019233 | inferred from mutant phenotype	-	zinc ion binding ; GO:0008270 | inferred from electronic annotation with InterPro:IPR003604 <newline> nucleic acid binding ; GO:0003676 | inferred from electronic annotation with InterPro:IPR003604
Mcm7-RA	73.9565	32.8047	149.333	155.911	1.78964	3.4573	5.84486e-07	Minichromosome maintenance 7	Mcm7	pre-replicative complex assembly involved in nuclear cell cycle DNA replication ; GO:0006267 | non-traceable author statement <newline> pre-replicative complex assembly involved in nuclear cell cycle DNA replication ; GO:0006267 | inferred from sequence or structural similarity with UniProtKB:P33993 <newline> mitotic G2 DNA damage checkpoint ; GO:0007095 | inferred from genetic interaction with n…	nuclear pre-replicative complex ; GO:0005656 | non-traceable author statement <newline> nucleus ; GO:0005634 | inferred from sequence or structural similarity with MGD:Mcmd7; MGI:MGI:1298398 <newline> nuclear pre-replicative complex ; GO:0005656 | inferred from sequence or structural similarity with UniProtKB:P33993 <newline> microtubule associated complex ; GO:0005875 | inferred from direct assa…	chromatin binding ; GO:0003682 | non-traceable author statement <newline> chromatin binding ; GO:0003682 | inferred from sequence or structural similarity with UniProtKB:P33993 <newline> 3'-5' DNA helicase activity ; GO:0043138 | contributes_to inferred from direct assay <newline> ATP binding ; GO:0005524 | inferred from electronic annotation with InterPro:IPR001208, InterPro:IPR008050, InterPro:…
CG9925-RA	92.6797	62.6272	2.05977	9.44916	-2.50789	0.175813	5.93531e-07	-	CG9925	defense response to Gram-negative bacterium ; GO:0050829 | inferred from mutant phenotype <newline> positive regulation of innate immune response ; GO:0045089 | inferred from mutant phenotype	-	zinc ion binding ; GO:0008270 | inferred from sequence model with Pfam:PF01753
CR44662-RA	58.978	39.7633	157.572	185.44	1.78069	3.4359	6.65418e-07	-	CR44662	-	-	-
CTPsyn-RC	209.7	161.041	36.0459	43.7024	-1.81284	0.284631	6.71429e-07	CTP synthase	CTPsyn	larval lymph gland hemopoiesis ; GO:0035167 | inferred from mutant phenotype <newline> neurogenesis ; GO:0022008 | inferred from mutant phenotype <newline> CTP biosynthetic process ; GO:0006241 | inferred from sequence or structural similarity with UniProtKB:P17812 <newline> CTP biosynthetic process ; GO:0006241 | inferred from sequence or structural similarity with HGNC_gene:CTPS1; HGNC:2519	cytoplasm ; GO:0005737 | inferred from direct assay <newline> cytoophidium ; GO:0097268 | inferred from direct assay <newline> cytosol ; GO:0005829 | inferred from direct assay	CTP synthase activity ; GO:0003883 | inferred from sequence or structural similarity with UniProtKB:P17812 <newline> CTP synthase activity ; GO:0003883 | inferred from sequence or structural similarity with HGNC_gene:CTPS1; HGNC:2519
CG6465-RA	920.244	1551.76	566.436	604.746	-1.2896	0.409065	7.00317e-07	-	CG6465	cellular amino acid metabolic process ; GO:0006520 | inferred from electronic annotation with InterPro:IPR010159 <newline> proteolysis ; GO:0006508 | inferred from electronic annotation with InterPro:IPR001261	cytoplasm ; GO:0005737 | inferred from electronic annotation with InterPro:IPR010159	aminoacylase activity ; GO:0004046 | inferred from sequence or structural similarity with UniProtKB:P37111 <newline> metallopeptidase activity ; GO:0008237 | inferred from electronic annotation with InterPro:IPR001261
Ufd1-like-RA	227.487	384.71	101.958	55.5138	-1.89834	0.268251	7.99608e-07	Ubiquitin fusion-degradation 1-like	Ufd1-like	proteolysis ; GO:0006508 | inferred from mutant phenotype <newline> ubiquitin-dependent protein catabolic process ; GO:0006511 | non-traceable author statement <newline> positive regulation of proteasomal ubiquitin-dependent protein catabolic process ; GO:0032436 | inferred from mutant phenotype <newline> ubiquitin-dependent protein catabolic process ; GO:0006511 | inferred from mutant phenotype …	proteasome complex ; GO:0000502 | non-traceable author statement	-
CG6841-RB	6.55311	4.97041	45.3149	67.3253	2.3797	5.20429	8.07422e-07	-	CG6841	regulation of alternative mRNA splicing, via spliceosome ; GO:0000381 | inferred from mutant phenotype <newline> mRNA splicing, via spliceosome ; GO:0000398 | inferred by curator from GO:0071011|GO:0071013 <newline> neurogenesis ; GO:0022008 | inferred from mutant phenotype <newline> mRNA splicing, via spliceosome ; GO:0000398 | inferred from sequence or structural similarity with SGD_LOCUS:PRP6;…	nucleus ; GO:0005634 | inferred by curator from GO:0000381 <newline> precatalytic spliceosome ; GO:0071011 | inferred from direct assay <newline> catalytic step 2 spliceosome ; GO:0071013 | inferred from direct assay <newline> small nuclear ribonucleoprotein complex ; GO:0030532 | inferred from sequence or structural similarity with protein_id:BAA37140	RNA binding ; GO:0003723 | inferred from sequence or structural similarity with HGNC_gene:PRPF6; HGNC:15860
CG12374-RA	3585.49	14603.1	4078.34	2246.54	-1.7714	0.292924	8.25407e-07	-	CG12374	proteolysis ; GO:0006508 | inferred from electronic annotation with InterPro:IPR000834, InterPro:IPR003146	-	metallocarboxypeptidase activity ; GO:0004181 | inferred from sequence or structural similarity with MGD:Cpa1; MGI:MGI:88478 <newline> zinc ion binding ; GO:0008270 | inferred from electronic annotation with InterPro:IPR000834
CG2021-RA	68.3396	172.97	37.0758	27.1663	-1.94565	0.259597	8.35733e-07	-	CG2021	mRNA splicing, via spliceosome ; GO:0000398 | inferred from sequence or structural similarity with UniProtKB:O95777 <newline> mRNA splicing, via spliceosome ; GO:0000398 | inferred from sequence or structural similarity with SGD_LOCUS:LSM8; SGD:S000003783 AND inferred from sequence or structural similarity with protein_id:AAD56232 <newline> mRNA splicing, via spliceosome ; GO:0000398 | inferred b…	U6 snRNP ; GO:0005688 | inferred from sequence or structural similarity with UniProtKB:O95777 <newline> small nuclear ribonucleoprotein complex ; GO:0030532 | inferred from sequence or structural similarity with SGD_LOCUS:LSM8; SGD:S000003783 AND inferred from sequence or structural similarity with protein_id:AAD56232 <newline> U6 snRNP ; GO:0005688 | non-traceable author statement <newline> spli…	poly(A) RNA binding ; GO:0044822 | inferred from sequence or structural similarity with HGNC_gene:LSM8; HGNC:20471
CG6843-RA	529.866	1024.9	378.997	317.728	-1.39498	0.38025	8.55537e-07	-	CG6843	negative regulation of transcription, DNA-templated ; GO:0045892 | inferred from sequence or structural similarity with HGNC_gene:CIR1; HGNC:24217	nucleus ; GO:0005634 | inferred from sequence or structural similarity with HGNC_gene:CIR1; HGNC:24217	molecular_function ; GO:0003674 | no biological data available
Cyt-c1-RA	5254.66	4534.01	10672.7	11015.4	1.18784	2.27812	8.81799e-07	Cytochrome c1	Cyt-c1	oxidative phosphorylation ; GO:0006119 | inferred from sequence or structural similarity with NCBI_gi:4503185 <newline> mitochondrial electron transport, ubiquinol to cytochrome c ; GO:0006122 | inferred from sequence or structural similarity with UniProtKB:P08574	lipid particle ; GO:0005811 | inferred from direct assay <newline> mitochondrial respiratory chain complex III ; GO:0005750 | inferred from sequence or structural similarity with UniProtKB:P08574 <newline> mitochondrion ; GO:0005739 | inferred from direct assay	electron transporter, transferring electrons within CoQH2-cytochrome c reductase complex activity ; GO:0045153 | inferred from sequence or structural similarity with NCBI_gi:4503185 <newline> electron transporter, transferring electrons within CoQH2-cytochrome c reductase complex activity ; GO:0045153 | inferred from sequence or structural similarity with UniProtKB:P08574 <newline> heme binding ;…
crc-RE	2084.83	2263.53	851.714	610.652	-1.49403	0.355019	9.21175e-07	cryptocephal	crc	molting cycle, chitin-based cuticle ; GO:0007591 | inferred from mutant phenotype <newline> pupariation ; GO:0035073 | inferred from mutant phenotype <newline> pupation ; GO:0035074 | inferred from mutant phenotype <newline> metamorphosis ; GO:0007552 | inferred from mutant phenotype <newline> regulation of transcription, DNA-templated ; GO:0006355 | inferred from sequence or structural similarit…	nucleus ; GO:0005634 | inferred from sequence or structural similarity with MGD:Atf4; MGI:MGI:88096	transcription factor activity, sequence-specific DNA binding ; GO:0003700 | inferred from sequence or structural similarity with EMBL:X61507; protein_id:CAA43723.1 <newline> protein heterodimerization activity ; GO:0046982 | inferred from sequence or structural similarity <newline> transcription factor activity, sequence-specific DNA binding ; GO:0003700 | inferred from sequence or structural sim…
alpha-Est7-RA	228.423	345.941	1116.39	871.685	1.45397	2.7396	9.34382e-07	alpha-Esterase-7	alpha-Est7	determination of adult lifespan ; GO:0008340 | inferred from mutant phenotype <newline> lipid storage ; GO:0019915 | inferred from mutant phenotype <newline> response to organophosphorus ; GO:0046683 | inferred from mutant phenotype	lipid particle ; GO:0005811 | inferred from direct assay <newline> cytoplasm ; GO:0005737 | inferred from direct assay	carboxylic ester hydrolase activity ; GO:0052689 | inferred from direct assay inferred from mutant phenotype <newline> carboxylic ester hydrolase activity ; GO:0052689 | non-traceable author statement <newline> carboxylic ester hydrolase activity ; GO:0052689 | inferred from sequence or structural similarity with EMBL:AF133341 <newline> carboxylic ester hydrolase activity ; GO:0052689 | inferred …
Faa-RA	107.658	127.243	27.8069	17.7172	-2.03964	0.243225	9.34853e-07	Fumarylacetoacetase	Faa	aromatic amino acid family metabolic process ; GO:0009072 | inferred from electronic annotation with InterPro:IPR005959, InterPro:IPR015377	-	fumarylacetoacetase activity ; GO:0004334 | inferred from sequence or structural similarity with UniProtKB:P35505
CG10116-RA	145.105	416.521	77.2413	25.9852	-2.20507	0.216874	9.53159e-07	-	CG10116	lipid catabolic process ; GO:0016042 | inferred from sequence or structural similarity with MGD:Lpl; MGI:MGI:96820	cellular_component ; GO:0005575 | no biological data available	carboxylic ester hydrolase activity ; GO:0052689 | inferred from electronic annotation with InterPro:IPR000734 <newline> lipase activity ; GO:0016298 | inferred from sequence or structural similarity with MGD:Lpl; MGI:MGI:96820
CG9328-RB	123.573	184.899	46.3448	40.1589	-1.79197	0.288778	9.63227e-07	-	CG9328	regulation of cell growth ; GO:0001558 | inferred from sequence or structural similarity with HGNC_gene:FAM107A; HGNC:30827	nucleus ; GO:0005634 | inferred from sequence or structural similarity with HGNC_gene:FAM107A; HGNC:30827	molecular_function ; GO:0003674 | no biological data available
rho-RB	107.658	71.5739	236.873	298.83	1.64495	3.12737	9.90461e-07	rhomboid	rho	imaginal disc-derived wing vein specification ; GO:0007474 | traceable author statement <newline> peripheral nervous system development ; GO:0007422 | traceable author statement <newline> oenocyte development ; GO:0007438 | inferred from genetic interaction with abd-A AND inferred from mutant phenotype <newline> brain development ; GO:0007420 | inferred from mutant phenotype <newline> learning or…	plasma membrane ; GO:0005886 | inferred from sequence or structural similarity <newline> Golgi apparatus ; GO:0005794 | inferred from direct assay <newline> endoplasmic reticulum ; GO:0005783 | NOT inferred from direct assay <newline> plasma membrane ; GO:0005886 | NOT inferred from direct assay <newline> integral component of membrane ; GO:0016021 | traceable author statement <newline> integral …	serine-type endopeptidase activity ; GO:0004252 | inferred from mutant phenotype inferred from genetic interaction with spi inferred from direct assay inferred from sequence model
CG12204-RA	22.4678	92.4497	10.2988	4.72458	-2.40303	0.189068	9.91535e-07	-	CG12204	biological_process ; GO:0008150 | no biological data available	cellular_component ; GO:0005575 | no biological data available	molecular_function ; GO:0003674 | no biological data available
CG7728-RA	509.27	705.798	257.471	209.063	-1.4481	0.366504	1.00529e-06	-	CG7728	neurogenesis ; GO:0022008 | inferred from mutant phenotype <newline> ribosome biogenesis ; GO:0042254 | inferred from electronic annotation with InterPro:IPR012948 <newline> cellular response to starvation ; GO:0009267 | inferred from expression pattern <newline> sensory perception of pain ; GO:0019233 | inferred from mutant phenotype	nucleus ; GO:0005634 | inferred from electronic annotation with InterPro:IPR012948	-
CG15473-RA	154.466	262.438	74.1516	54.3327	-1.73429	0.300556	1.07214e-06	-	CG15473	-	-	-
mt:srRNA-RA	48181.3	24996.2	62793	80967.5	1.35912	2.56528	1.16486e-06	mitochondrial small ribosomal RNA	mt:srRNA	pole cell formation ; GO:0007279 | traceable author statement	mitochondrial small ribosomal subunit ; GO:0005763 | non-traceable author statement <newline> mitochondrion ; GO:0005739 | non-traceable author statement <newline> P granule ; GO:0043186 | traceable author statement <newline> P granule ; GO:0043186 | colocalizes_with inferred from direct assay	-
Ote-RA	299.571	250.509	673.544	878.772	1.47928	2.78809	1.17398e-06	Otefin	Ote	nuclear envelope reassembly ; GO:0031468 | inferred from direct assay <newline> germ-line stem cell population maintenance ; GO:0030718 | inferred from mutant phenotype <newline> female germ-line stem cell asymmetric division ; GO:0048132 | inferred from mutant phenotype <newline> positive regulation of BMP signaling pathway ; GO:0030513 | inferred from genetic interaction with tkv <newline> nega…	nuclear periphery ; GO:0034399 | inferred from direct assay <newline> nuclear inner membrane ; GO:0005637 | inferred from direct assay <newline> nuclear inner membrane ; GO:0005637 | non-traceable author statement <newline> nuclear membrane ; GO:0031965 | inferred from direct assay <newline> endomembrane system ; GO:0012505 | inferred from direct assay	protein binding ; GO:0005515 | inferred from physical interaction with Lam <newline> transcription corepressor activity ; GO:0003714 | inferred from mutant phenotype <newline> transcription factor binding ; GO:0008134 | inferred from physical interaction with Med
CG2116-RA	620.673	1168.05	410.924	292.924	-1.51903	0.348921	1.23541e-06	-	CG2116	dendrite morphogenesis ; GO:0048813 | inferred from mutant phenotype	-	nucleic acid binding ; GO:0003676 | inferred from electronic annotation with InterPro:IPR013087 <newline> metal ion binding ; GO:0046872 | inferred from electronic annotation with InterPro:IPR007087
Rbsn-5-RA	161.955	341.964	91.6596	53.1515	-1.83709	0.279886	1.32589e-06	Rabenosyn-5	Rbsn-5	establishment or maintenance of apical/basal cell polarity ; GO:0035088 | inferred from mutant phenotype <newline> endocytosis ; GO:0006897 | inferred from mutant phenotype <newline> endosomal vesicle fusion ; GO:0034058 | inferred from mutant phenotype <newline> pole plasm oskar mRNA localization ; GO:0045451 | inferred from mutant phenotype <newline> oocyte microtubule cytoskeleton polarization…	endosome ; GO:0005768 | inferred from direct assay <newline> early endosome ; GO:0005769 | inferred from direct assay	metal ion binding ; GO:0046872 | inferred from electronic annotation with InterPro:IPR000306, InterPro:IPR007087 <newline> protein binding ; GO:0005515 | inferred from physical interaction with Vps45 <newline> small GTPase binding ; GO:0031267 | inferred from physical interaction with Rab5
CG44014-RA	277.103	474.177	1801.27	1201.22	1.57746	2.98444	1.3369e-06	-	CG44014	biological_process ; GO:0008150 | no biological data available	cellular_component ; GO:0005575 | no biological data available	molecular_function ; GO:0003674 | no biological data available
angel-RA	144.168	321.089	80.3309	42.5212	-1.91447	0.26527	1.35342e-06	angel	angel	biological_process ; GO:0008150 | no biological data available	cellular_component ; GO:0005575 | no biological data available	molecular_function ; GO:0003674 | no biological data available
CG42817-RB	57.1057	32.8047	139.034	257.49	1.99646	3.9902	1.39848e-06	-	CG42817	-	-	-
Prp19-RA	74.8927	174.958	37.0758	20.0795	-2.03006	0.244844	1.40477e-06	Pre-RNA processing factor 19	Prp19	mRNA splicing, via spliceosome ; GO:0000398 | inferred from sequence or structural similarity <newline> mRNA splicing, via spliceosome ; GO:0000398 | traceable author statement <newline> mRNA splicing, via spliceosome ; GO:0000398 | inferred by curator from GO:0071011|GO:0071013 <newline> protein ubiquitination ; GO:0016567 | inferred from sequence or structural similarity with HGNC_gene:PRPF19; …	spliceosomal complex ; GO:0005681 | inferred from sequence or structural similarity <newline> spliceosomal complex ; GO:0005681 | traceable author statement <newline> precatalytic spliceosome ; GO:0071011 | inferred from direct assay <newline> catalytic step 2 spliceosome ; GO:0071013 | inferred from direct assay <newline> microtubule associated complex ; GO:0005875 | inferred from direct assay <…	ubiquitin-protein transferase activity ; GO:0004842 | inferred from sequence or structural similarity with HGNC_gene:PRPF19; HGNC:17896
CG17145-RB	124.509	71.5739	11.3287	14.1737	-2.11098	0.23149	1.47348e-06	-	CG17145	chitin metabolic process ; GO:0006030 | inferred from electronic annotation with InterPro:IPR002557	extracellular region ; GO:0005576 | inferred from electronic annotation with InterPro:IPR002557	structural constituent of peritrophic membrane ; GO:0016490 | inferred from sequence or structural similarity with EMBL:U23828 <newline> chitin binding ; GO:0008061 | inferred from electronic annotation with InterPro:IPR002557
Ugt35a-RA	5117.04	5720.94	2461.42	2371.74	-1.1759	0.442608	1.48556e-06	UDP-glycosyltransferase 35a	Ugt35a	UDP-glucose metabolic process ; GO:0006011 | inferred from sequence or structural similarity with UniProtKB:P18569	integral component of membrane ; GO:0016021 | inferred from sequence model	UDP-glycosyltransferase activity ; GO:0008194 | non-traceable author statement <newline> transferase activity, transferring hexosyl groups ; GO:0016758 | inferred from electronic annotation with InterPro:IPR002213 <newline> UDP-glycosyltransferase activity ; GO:0008194 | inferred from sequence or structural similarity with UniProtKB:P18569
Usp1-RE	244.337	206.769	552.018	675.615	1.43132	2.69693	1.48698e-06	Ubiquitin specific protease 1	Usp1	protein deubiquitination ; GO:0016579 | inferred from sequence or structural similarity with HGNC_gene:USP1; HGNC:12607 <newline> ubiquitin-dependent protein catabolic process ; GO:0006511 | inferred from electronic annotation with InterPro:IPR018200	nucleus ; GO:0005634 | inferred from sequence or structural similarity with HGNC_gene:USP1; HGNC:12607	ubiquitin-specific protease activity ; GO:0004843 | inferred from sequence or structural similarity with HGNC_gene:USP1; HGNC:12607
Hpr1-RA	174.126	443.361	133.885	92.1293	-1.65478	0.317585	1.50086e-06	Hpr1	Hpr1	mRNA export from nucleus ; GO:0006406 | non-traceable author statement <newline> mRNA export from nucleus in response to heat stress ; GO:0031990 | inferred from mutant phenotype <newline> signal transduction ; GO:0007165 | inferred from electronic annotation with InterPro:IPR000488	nucleoplasm ; GO:0005654 | inferred from sequence or structural similarity with NCBI_gi:4826882 <newline> THO complex ; GO:0000347 | inferred from direct assay <newline> nucleus ; GO:0005634 | inferred from direct assay <newline> protein complex ; GO:0043234 | inferred from physical interaction with thoc5, thoc7	-
CG8562-RA	703.991	1071.62	303.816	148.824	-1.86625	0.274285	1.50812e-06	-	CG8562	proteolysis ; GO:0006508 | inferred from electronic annotation with InterPro:IPR000834, InterPro:IPR003146	-	metallocarboxypeptidase activity ; GO:0004181 | inferred from sequence or structural similarity with UniProtKB:O02350 <newline> zinc ion binding ; GO:0008270 | inferred from electronic annotation with InterPro:IPR000834
Mdh2-RA	6265.71	6319.38	15006.4	14406.4	1.16143	2.23679	1.52835e-06	Malate dehydrogenase 2	Mdh2	salivary gland cell autophagic cell death ; GO:0035071 | inferred from mutant phenotype <newline> larval midgut cell programmed cell death ; GO:0035096 | inferred from mutant phenotype <newline> malate metabolic process ; GO:0006108 | inferred from electronic annotation with InterPro:IPR010097 <newline> carbohydrate metabolic process ; GO:0005975 | inferred from electronic annotation with InterPr…	mitochondrion ; GO:0005739 | inferred from direct assay <newline> mitochondrion ; GO:0005739 | traceable author statement <newline> lipid particle ; GO:0005811 | inferred from direct assay <newline> mitochondrial matrix ; GO:0005759 | inferred from sequence or structural similarity with UniProtKB:P04636 <newline> mitochondrial matrix ; GO:0005759 | inferred from sequence or structural similarity …	malate dehydrogenase activity ; GO:0016615 | inferred from direct assay <newline> L-malate dehydrogenase activity ; GO:0030060 | traceable author statement <newline> L-malate dehydrogenase activity ; GO:0030060 | inferred from sequence or structural similarity with UniProtKB:P04636 <newline> L-malate dehydrogenase activity ; GO:0030060 | inferred from sequence or structural similarity with UniPro…
CR44892-RA	434.378	499.029	182.289	152.368	-1.44169	0.368137	1.68925e-06	-	CR44892	-	-	-
CG12773-RC	355.74	281.325	732.247	922.474	1.41359	2.664	1.70971e-06	-	CG12773	amino acid transmembrane transport ; GO:0003333 | inferred from sequence or structural similarity with Eaat1	membrane ; GO:0016020 | inferred from electronic annotation with InterPro:IPR004841	sodium:potassium:chloride symporter activity ; GO:0008511 | inferred from sequence or structural similarity with NCBI_gi:4506975 <newline> amino acid transmembrane transporter activity ; GO:0015171 | inferred from sequence or structural similarity with Eaat1
CG31183-RB	1264.75	1520.95	407.834	574.036	-1.48038	0.358395	1.7421e-06	-	CG31183	cyclic nucleotide biosynthetic process ; GO:0009190 | inferred from electronic annotation with InterPro:IPR001054, InterPro:IPR018297 <newline> cGMP-mediated signaling ; GO:0019934 | inferred from sequence or structural similarity with Gyc76C <newline> protein phosphorylation ; GO:0006468 | NOT inferred from key residues <newline> sensory perception of pain ; GO:0019233 | inferred from mutant phe…	integral component of plasma membrane ; GO:0005887 | inferred from sequence or structural similarity with Gyc76C	guanylate cyclase activity ; GO:0004383 | non-traceable author statement <newline> guanylate cyclase activity ; GO:0004383 | inferred from sequence or structural similarity with MGD:Npr1; MGI:MGI:97371 <newline> natriuretic peptide receptor activity ; GO:0016941 | inferred from sequence or structural similarity with UniProtKB:P55202 <newline> ATP binding ; GO:0005524 | inferred from electronic an…
SA-RA	206.891	313.136	91.6596	56.695	-1.76275	0.294686	1.81886e-06	Stromalin	SA	neuron remodeling ; GO:0016322 | inferred from mutant phenotype <newline> mitotic sister chromatid cohesion ; GO:0007064 | inferred from sequence or structural similarity with SGD_LOCUS:IRR1; SGD:S000001288	condensed nuclear chromosome, centromeric region ; GO:0000780 | inferred from direct assay <newline> spindle pole ; GO:0000922 | inferred from direct assay <newline> pericentric heterochromatin ; GO:0005721 | inferred from direct assay <newline> nucleus ; GO:0005634 | inferred from sequence or structural similarity with MGD:Stag1; MGI:MGI:1098658 <newline> cohesin complex ; GO:0008278 | non-trace…	chromatin binding ; GO:0003682 | inferred from sequence or structural similarity with SGD_LOCUS:IRR1; SGD:S000001288 <newline> chromatin binding ; GO:0003682 | inferred from direct assay
CR43051-RC	10800.5	9327.47	2466.57	3636.75	-1.494	0.355027	1.84308e-06	-	CR43051	-	-	-
didum-RA	1088.75	932.449	2242.06	2772.15	1.32034	2.49725	1.85657e-06	dilute class unconventional myosin	didum	anterior/posterior axis specification, embryo ; GO:0008595 | inferred from mutant phenotype <newline> oogenesis ; GO:0048477 | NOT inferred from mutant phenotype <newline> sperm individualization ; GO:0007291 | inferred from mutant phenotype <newline> rhabdomere development ; GO:0042052 | inferred from mutant phenotype <newline> positive regulation of pole plasm oskar mRNA localization ; GO:00458…	myosin complex ; GO:0016459 | inferred from sequence or structural similarity with MGD:Myo5a; MGI:MGI:105976 <newline> myosin complex ; GO:0016459 | inferred from sequence or structural similarity <newline> myosin V complex ; GO:0031475 | inferred from physical interaction with Mlc-c <newline> myosin V complex ; GO:0031475 | inferred from physical interaction with Cam <newline> rhabdomere ; GO:00…	actin binding ; GO:0003779 | inferred from sequence or structural similarity with MGD:Myo5a; MGI:MGI:105976 <newline> calmodulin binding ; GO:0005516 | inferred from sequence or structural similarity with MGD:Myo5a; MGI:MGI:105976 <newline> motor activity ; GO:0003774 | inferred from sequence or structural similarity with MGD:Myo5a; MGI:MGI:105976 <newline> ATPase activity, coupled ; GO:0042623 |…
IP3K2-RB	96.4243	153.089	33.9862	34.2532	-1.81706	0.283798	1.87327e-06	Inositol 1,4,5-triphosphate kinase 2	IP3K2	salivary gland cell autophagic cell death ; GO:0035071 | inferred from genetic interaction with mir-14 inferred from mutant phenotype <newline> inositol phosphate biosynthetic process ; GO:0032958 | inferred from direct assay	cytoplasm ; GO:0005737 | inferred from direct assay	inositol-1,4,5-trisphosphate 3-kinase activity ; GO:0008440 | inferred from direct assay <newline> inositol-1,4,5-trisphosphate 3-kinase activity ; GO:0008440 | inferred from sequence or structural similarity with UniProtKB:P42335 <newline> calmodulin binding ; GO:0005516 | inferred from direct assay <newline> calcium-dependent protein binding ; GO:0048306 | inferred from direct assay
mlt-RC	4046.08	4583.71	1899.11	1983.14	-1.17069	0.444208	1.9147e-06	mulet	mlt	positive regulation of microtubule depolymerization ; GO:0031117 | inferred from mutant phenotype <newline> spermatid development ; GO:0007286 | inferred from mutant phenotype <newline> sperm individualization ; GO:0007291 | inferred from mutant phenotype	axoneme ; GO:0005930 | inferred from direct assay	molecular_function ; GO:0003674 | no biological data available
CG1550-RA	1796.49	2557.77	1004.14	751.208	-1.39708	0.379698	2.06379e-06	-	CG1550	cellular protein modification process ; GO:0006464 | inferred from electronic annotation with InterPro:IPR004344	-	tubulin-tyrosine ligase activity ; GO:0004835 | inferred from sequence or structural similarity with UniProtKB:P38584
CG43117-RB	49.6164	53.6804	202.887	179.534	1.64451	3.12642	2.07795e-06	-	CG43117	biological_process ; GO:0008150 | no biological data available	cellular_component ; GO:0005575 | no biological data available	molecular_function ; GO:0003674 | no biological data available
CR45407-RA	29.9571	10.9349	70.0321	124.02	2.10652	4.30652	2.19324e-06	-	CR45407	-	-	-
CG14207-RD	47.7441	23.858	107.108	159.455	1.89959	3.73107	2.31649e-06	-	CG14207	protein lipidation ; GO:0006497 | NOT inferred from mutant phenotype <newline> regulation of autophagy ; GO:0010506 | NOT inferred from mutant phenotype <newline> regulation of translational initiation by eIF2 alpha phosphorylation ; GO:0010998 | NOT inferred from mutant phenotype	Z disc ; GO:0030018 | inferred from direct assay <newline> cytosol ; GO:0005829 | inferred from direct assay <newline> nucleoplasm ; GO:0005654 | inferred from direct assay	-
CG14457-RA	9.36159	9.94082	62.8229	68.5064	2.1219	4.35267	2.33896e-06	-	CG14457	-	extracellular space ; GO:0005615 | inferred from sequence or structural similarity with to	-
dar1-RB	99.2328	111.337	314.114	349.619	1.45839	2.74801	2.4009e-06	dendritic arbor reduction 1	dar1	positive regulation of dendrite morphogenesis ; GO:0050775 | inferred from mutant phenotype <newline> regulation of transcription from RNA polymerase II promoter ; GO:0006357 | inferred from sequence or structural similarity with MGD:Klf5; MGI:MGI:1338056 <newline> negative regulation of transcription from RNA polymerase II promoter ; GO:0000122 | inferred from mutant phenotype <newline> negative…	nucleus ; GO:0005634 | inferred from direct assay	sequence-specific DNA binding ; GO:0043565 | inferred from direct assay <newline> metal ion binding ; GO:0046872 | inferred from electronic annotation with InterPro:IPR007087 <newline> transcription factor activity, sequence-specific DNA binding ; GO:0003700 | inferred from sequence or structural similarity with MGD:Klf5; MGI:MGI:1338056
CG31710-RD	1521.26	864.852	175.08	311.822	-1.69919	0.30796	2.52512e-06	-	CG31710	biological_process ; GO:0008150 | no biological data available	cellular_component ; GO:0005575 | no biological data available	molecular_function ; GO:0003674 | no biological data available
CG31041-RA	12.1701	81.5148	7.20919	5.90573	-2.33408	0.198322	2.57982e-06	-	CG31041	biological_process ; GO:0008150 | no biological data available	cellular_component ; GO:0005575 | no biological data available	molecular_function ; GO:0003674 | no biological data available
Nedd4-RJ	1437.94	1220.73	2840.42	3370.99	1.25321	2.38372	2.59513e-06	Nedd4	Nedd4	axon midline choice point recognition ; GO:0016199 | NOT inferred from mutant phenotype <newline> protein ubiquitination ; GO:0016567 | inferred from mutant phenotype <newline> positive regulation of endocytosis ; GO:0045807 | inferred from mutant phenotype <newline> positive regulation of synapse assembly ; GO:0051965 | inferred from mutant phenotype <newline> positive regulation of receptor int…	cytoplasm ; GO:0005737 | inferred from direct assay <newline> plasma membrane ; GO:0005886 | inferred from direct assay <newline> cytoplasm ; GO:0005737 | inferred from biological aspect of ancestor with PANTHER:PTN000134256 <newline> nucleus ; GO:0005634 | inferred from biological aspect of ancestor with PANTHER:PTN000134256	ubiquitin protein ligase activity ; GO:0061630 | inferred from direct assay <newline> protein domain specific binding ; GO:0019904 | inferred from physical interaction with N <newline> ubiquitin-protein transferase activity ; GO:0004842 | inferred from sequence or structural similarity with MGD:Nedd4; MGI:MGI:97297 <newline> protein domain specific binding ; GO:0019904 | inferred from physical in…
Jon99Ci-RA	195.657	1214.77	314.114	161.817	-1.79003	0.289167	2.6457e-06	Jonah 99Ci	Jon99Ci	digestion ; GO:0007586 | non-traceable author statement <newline> proteolysis ; GO:0006508 | inferred from sequence model <newline> proteolysis ; GO:0006508 | inferred from electronic annotation with InterPro:IPR001254, InterPro:IPR001314, InterPro:IPR018114	-	serine-type endopeptidase activity ; GO:0004252 | inferred from sequence or structural similarity with EMBL:U03760 <newline> serine-type endopeptidase activity ; GO:0004252 | non-traceable author statement <newline> endopeptidase activity ; GO:0004175 | inferred from sequence model
kek5-RD	4358.75	4152.28	1249.25	1700.85	-1.38896	0.38184	2.66555e-06	kekkon5	kek5	regulation of BMP signaling pathway ; GO:0030510 | inferred from direct assay <newline> negative regulation of epidermal growth factor receptor signaling pathway ; GO:0042059 | NOT inferred from mutant phenotype	plasma membrane ; GO:0005886 | inferred from direct assay <newline> integral component of plasma membrane ; GO:0005887 | inferred from sequence model	-
CR45753-RA	140.424	123.266	28.8367	29.5286	-1.81364	0.284472	2.67142e-06	-	CR45753	-	-	-
CG11426-RA	6.55311	16.8994	86.5102	75.5933	2.03147	4.08821	2.69704e-06	-	CG11426	dephosphorylation ; GO:0016311 | non-traceable author statement <newline> phototransduction ; GO:0007602 | inferred from genetic interaction with rdgA inferred from genetic interaction with rdgB <newline> phospholipid metabolic process ; GO:0006644 | inferred from sequence or structural similarity with SGD_LOCUS:LPP1; SGD:S000002911	membrane ; GO:0016020 | inferred from sequence or structural similarity with SGD_LOCUS:LPP1; SGD:S000002911	phosphatidate phosphatase activity ; GO:0008195 | non-traceable author statement <newline> phosphatidate phosphatase activity ; GO:0008195 | inferred from sequence or structural similarity with MGD:Ppap2a; MGI:MGI:108412 <newline> phosphatidate phosphatase activity ; GO:0008195 | inferred from sequence or structural similarity with SGD_LOCUS:LPP1; SGD:S000002911
RpS14a-RA	326.719	458.272	161.692	122.839	-1.50101	0.353306	2.80807e-06	Ribosomal protein S14a	RpS14a	translation ; GO:0006412 | inferred from sequence or structural similarity with EMBL:Y08307; protein_id:CAA69615	ribosome ; GO:0005840 | non-traceable author statement <newline> cytosolic small ribosomal subunit ; GO:0022627 | inferred from sequence or structural similarity with EMBL:Y08307; protein_id:CAA69615 <newline> ribosome ; GO:0005840 | inferred from direct assay	structural constituent of ribosome ; GO:0003735 | inferred from sequence or structural similarity with EMBL:Y08307; protein_id:CAA69615 <newline> structural constituent of ribosome ; GO:0003735 | non-traceable author statement <newline> structural constituent of ribosome ; GO:0003735 | inferred from direct assay
dor-RA	64.5949	190.864	41.1953	21.2606	-1.98394	0.252799	2.81556e-06	deep orange	dor	determination of adult lifespan ; GO:0008340 | inferred from mutant phenotype <newline> ommochrome biosynthetic process ; GO:0006727 | inferred from mutant phenotype <newline> pteridine biosynthetic process ; GO:0006728 | inferred from mutant phenotype <newline> eye pigment granule organization ; GO:0008057 | inferred from mutant phenotype <newline> protein targeting to lysosome ; GO:0006622 | in…	lysosome ; GO:0005764 | inferred from direct assay <newline> synapse ; GO:0045202 | inferred from mutant phenotype <newline> HOPS complex ; GO:0030897 | inferred from sequence or structural similarity with SGD_LOCUS:PEP3; SGD:S000004138 <newline> CORVET complex ; GO:0033263 | inferred from sequence or structural similarity with SGD_LOCUS:PEP3; SGD:S000004138 <newline> endosome ; GO:0005768 | infe…	protein binding ; GO:0005515 | inferred from physical interaction with car <newline> zinc ion binding ; GO:0008270 | inferred from electronic annotation with InterPro:IPR001841 <newline> zinc ion binding ; GO:0008270 | inferred from sequence model <newline> syntaxin binding ; GO:0019905 | contributes_to inferred from physical interaction with Syx17
polo-RA	95.4882	57.6568	193.618	265.758	1.66734	3.17628	2.87949e-06	polo	polo	negative regulation of neuroblast proliferation ; GO:0007406 | inferred from mutant phenotype <newline> male meiosis ; GO:0007140 | inferred from mutant phenotype <newline> mitotic nuclear division ; GO:0007067 | inferred from mutant phenotype <newline> female meiosis II ; GO:0007147 | inferred from mutant phenotype <newline> spindle assembly involved in female meiosis II ; GO:0007058 | inferred …	centrosome ; GO:0005813 | inferred from direct assay <newline> spindle ; GO:0005819 | inferred from direct assay <newline> kinetochore ; GO:0000776 | inferred from direct assay <newline> spindle pole ; GO:0000922 | inferred from direct assay <newline> condensed chromosome outer kinetochore ; GO:0000940 | non-traceable author statement <newline> cytoplasm ; GO:0005737 | non-traceable author statem…	protein serine/threonine kinase activity ; GO:0004674 | inferred from sequence or structural similarity <newline> protein kinase activity ; GO:0004672 | inferred from direct assay <newline> protein serine/threonine kinase activity ; GO:0004674 | inferred from direct assay <newline> protein kinase activity ; GO:0004672 | non-traceable author statement <newline> protein serine/threonine kinase acti…
Irp-1B-RA	179.742	203.787	582.914	517.342	1.34528	2.5408	3.02469e-06	Iron regulatory protein 1B	Irp-1B	regulation of translational initiation by iron ; GO:0006447 | non-traceable author statement <newline> metabolic process ; GO:0008152 | inferred from electronic annotation with InterPro:IPR000573, InterPro:IPR001030, InterPro:IPR015931, InterPro:IPR015932, InterPro:IPR015937	-	iron ion binding ; GO:0005506 | non-traceable author statement <newline> aconitate hydratase activity ; GO:0003994 | inferred from sequence or structural similarity with UniProtKB:P28271 <newline> iron ion binding ; GO:0005506 | inferred from sequence or structural similarity with InterPro:IPR006249 <newline> mRNA binding ; GO:0003729 | inferred from sequence or structural similarity with UniProt…
NitFhit-RA	176.934	451.313	132.855	80.3179	-1.70611	0.306485	3.08966e-06	Nitrilase and fragile histidine triad fusion protein	NitFhit	nucleobase-containing compound metabolic process ; GO:0006139 | inferred from direct assay	cellular_component ; GO:0005575 | no biological data available	bis(5'-adenosyl)-triphosphatase activity ; GO:0047710 | inferred from direct assay <newline> hydrolase activity, acting on carbon-nitrogen (but not peptide) bonds ; GO:0016810 | traceable author statement <newline> nitrilase activity ; GO:0000257 | inferred from sequence or structural similarity with EMBL:AF069986
lsn-RA	442.803	800.236	239.963	126.383	-1.76216	0.294806	3.20625e-06	larsen	lsn	bicoid mRNA localization ; GO:0045450 | inferred from mutant phenotype <newline> endosome transport via multivesicular body sorting pathway ; GO:0032509 | inferred from mutant phenotype <newline> cell proliferation ; GO:0008283 | inferred from mutant phenotype <newline> regulation of apoptotic process ; GO:0042981 | inferred from mutant phenotype <newline> regulation of Notch signaling pathway ; …	ESCRT II complex ; GO:0000814 | inferred from sequence or structural similarity with SGD_LOCUS:SNF8; SGD:S000005923	molecular_function ; GO:0003674 | no biological data available
Wdr82-RA	395.995	728.662	228.634	131.107	-1.69445	0.308972	3.22099e-06	WD repeat domain 82	Wdr82	microtubule severing ; GO:0051013 | inferred from sequence or structural similarity with EMBL:AF052432; protein_id:AAC09328.1 <newline> histone H3-K4 methylation ; GO:0051568 | inferred from mutant phenotype <newline> histone H3-K4 methylation ; GO:0051568 | inferred from direct assay <newline> histone H3-K4 trimethylation ; GO:0080182 | inferred from mutant phenotype <newline> sensory perception…	katanin complex ; GO:0008352 | inferred from sequence or structural similarity with EMBL:AF052432; protein_id:AAC09328.1 <newline> Set1C/COMPASS complex ; GO:0048188 | inferred from direct assay <newline> histone methyltransferase complex ; GO:0035097 | inferred from direct assay	-
TBCD-RA	560.759	607.384	234.813	187.802	-1.39878	0.379251	3.23319e-06	tubulin folding cofactor D	TBCD	dendrite morphogenesis ; GO:0048813 | inferred from mutant phenotype <newline> axonogenesis ; GO:0007409 | inferred from mutant phenotype <newline> microtubule cytoskeleton organization ; GO:0000226 | inferred from mutant phenotype <newline> protein folding ; GO:0006457 | inferred from sequence or structural similarity with HGNC_gene:TBCD; HGNC:11581 <newline> positive regulation of GTPase activi…	cellular_component ; GO:0005575 | no biological data available	beta-tubulin binding ; GO:0048487 | inferred from sequence or structural similarity with HGNC_gene:TBCD; HGNC:11581 <newline> GTPase activator activity ; GO:0005096 | inferred from sequence or structural similarity with HGNC_gene:TBCD; HGNC:11581
sut1-RA	1206.71	1027.88	2365.64	2734.35	1.22211	2.33287	3.33108e-06	sugar transporter 1	sut1	transmembrane transport ; GO:0055085 | inferred from electronic annotation with InterPro:IPR003663, InterPro:IPR005828, InterPro:IPR005829	integral component of membrane ; GO:0016021 | inferred from electronic annotation with InterPro:IPR005828, InterPro:IPR005829	sugar:proton symporter activity ; GO:0005351 | non-traceable author statement <newline> glucose transmembrane transporter activity ; GO:0005355 | inferred from sequence or structural similarity with MGD:Slc2a1; MGI:MGI:95755
Mpc1-RC	279.911	226.651	580.854	713.412	1.37599	2.59547	3.33991e-06	Mitochondrial pyruvate carrier	Mpc1	mitochondrial pyruvate transport ; GO:0006850 | inferred from sequence or structural similarity with SGD_LOCUS:FMP37; SGD:S000003048 <newline> pyruvate metabolic process ; GO:0006090 | inferred from mutant phenotype	integral component of mitochondrial inner membrane ; GO:0031305 | inferred from sequence or structural similarity with SGD_LOCUS:FMP37; SGD:S000003048 <newline> mitochondrion ; GO:0005739 | inferred from direct assay	pyruvate transmembrane transporter activity ; GO:0050833 | inferred from sequence or structural similarity with SGD_LOCUS:FMP37; SGD:S000003048
CG14696-RA	3999.27	5784.57	2540.72	2257.17	-1.17631	0.442481	3.60827e-06	-	CG14696	-	-	-
CG17754-RD	390.378	491.077	184.349	159.455	-1.37901	0.384482	3.63593e-06	-	CG17754	phagocytosis ; GO:0006909 | inferred from mutant phenotype	-	-
Fas3-RD	172.253	93.4437	301.756	516.16	1.7271	3.31063	3.87063e-06	Fasciclin 3	Fas3	axon guidance ; GO:0007411 | inferred from expression pattern <newline> synaptic target recognition ; GO:0008039 | inferred from direct assay <newline> ovarian follicle cell development ; GO:0030707 | traceable author statement <newline> axonal fasciculation ; GO:0007413 | traceable author statement <newline> homophilic cell adhesion via plasma membrane adhesion molecules ; GO:0007156 | traceable…	lateral plasma membrane ; GO:0016328 | traceable author statement <newline> septate junction ; GO:0005918 | traceable author statement <newline> basolateral plasma membrane ; GO:0016323 | non-traceable author statement <newline> plasma membrane ; GO:0005886 | traceable author statement <newline> integral component of membrane ; GO:0016021 | non-traceable author statement <newline> plasma membrane…	-
CG18180-RA	230.295	258.461	55.6137	15.3549	-2.16407	0.223125	3.93945e-06	-	CG18180	proteolysis ; GO:0006508 | inferred from sequence model <newline> proteolysis ; GO:0006508 | inferred from electronic annotation with InterPro:IPR001254, InterPro:IPR001314, InterPro:IPR018114	-	serine-type endopeptidase activity ; GO:0004252 | inferred from sequence model <newline> serine-type endopeptidase activity ; GO:0004252 | inferred from electronic annotation with InterPro:IPR001254, InterPro:IPR001314, InterPro:IPR018114
CG11417-RA	74.8927	144.142	31.9264	30.7098	-1.80152	0.286873	3.98465e-06	-	CG11417	neurogenesis ; GO:0022008 | inferred from mutant phenotype	nucleus ; GO:0005634 | inferred from electronic annotation with InterPro:IPR012580	-
CG5742-RB	446.548	361.846	874.371	970.901	1.24832	2.37565	3.98838e-06	-	CG5742	neurogenesis ; GO:0022008 | inferred from mutant phenotype	-	-
Trs23-RA	513.951	697.846	222.455	120.477	-1.72266	0.30299	4.02997e-06	TRAPP subunit 23 ortholog (S. cerevisiae)	Trs23	vesicle-mediated transport ; GO:0016192 | inferred from sequence or structural similarity <newline> ER to Golgi vesicle-mediated transport ; GO:0006888 | inferred from sequence or structural similarity with SGD_LOCUS:TRS23; SGD:S000002654	TRAPP complex ; GO:0030008 | inferred from sequence or structural similarity <newline> cis-Golgi network ; GO:0005801 | inferred from electronic annotation with InterPro:IPR007233 <newline> TRAPP complex ; GO:0030008 | inferred from sequence or structural similarity with SGD_LOCUS:TRS23; SGD:S000002654	Rab guanyl-nucleotide exchange factor activity ; GO:0017112 | contributes_to inferred from sequence or structural similarity with SGD_LOCUS:TRS23; SGD:S000002654
CG6439-RA	1978.1	1855.95	4231.79	4220.23	1.12485	2.18079	4.113e-06	-	CG6439	tricarboxylic acid cycle ; GO:0006099 | inferred from sequence or structural similarity with UniProtKB:O43837	mitochondrion ; GO:0005739 | inferred from sequence or structural similarity with EMBL:AF090321 <newline> mitochondrion ; GO:0005739 | inferred from sequence or structural similarity with UniProtKB:O43837 <newline> microtubule associated complex ; GO:0005875 | inferred from direct assay	isocitrate dehydrogenase (NAD+) activity ; GO:0004449 | inferred from sequence or structural similarity with EMBL:AF090321 <newline> isocitrate dehydrogenase (NAD+) activity ; GO:0004449 | inferred from sequence or structural similarity with UniProtKB:O43837 <newline> NAD binding ; GO:0051287 | inferred from electronic annotation with InterPro:IPR001804 <newline> magnesium ion binding ; GO:000028…
CG14879-RD	26.2124	16.8994	80.3309	120.477	1.95552	3.87855	4.1304e-06	-	CG14879	-	-	carbohydrate binding ; GO:0030246 | inferred from electronic annotation with InterPro:IPR001079
CG14500-RA	59.9142	42.7455	5.14942	3.54344	-2.3322	0.198581	4.23222e-06	-	CG14500	-	-	carbohydrate binding ; GO:0030246 | inferred from sequence or structural similarity with Lectin-galC1
CG10165-RC	878.117	781.349	1788.91	2018.58	1.20224	2.30096	4.27132e-06	-	CG10165	-	integral component of membrane ; GO:0016021 | inferred from electronic annotation with InterPro:IPR004877	-
mRpS23-RA	108.594	264.426	75.1815	50.7892	-1.69635	0.308567	4.30253e-06	mitochondrial ribosomal protein S23	mRpS23	mitochondrial translation ; GO:0032543 | inferred by curator from GO:0005761 <newline> translation ; GO:0006412 | inferred from electronic annotation with InterPro:IPR019520, InterPro:IPR023611 <newline> sensory perception of pain ; GO:0019233 | inferred from mutant phenotype	mitochondrial ribosome ; GO:0005761 | inferred from sequence or structural similarity with UniProtKB:Q8VE22 AND inferred from sequence or structural similarity with UniProt:Q9Y3D9	structural constituent of ribosome ; GO:0003735 | inferred from sequence or structural similarity with UniProtKB:Q8VE22 AND inferred from sequence or structural similarity with UniProt:Q9Y3D9
CG10289-RD	82.382	126.248	28.8367	23.6229	-1.85399	0.276627	4.41219e-06	-	CG10289	-	-	-
CG17574-RE	27.1486	49.7041	4.11953	2.36229	-2.40798	0.188419	4.5115e-06	-	CG17574	-	-	-
CR43910-RA	194.721	245.538	69.0022	79.1367	-1.53593	0.344858	4.58999e-06	-	CR43910	-	-	-
ND-13A-RB	498.036	485.112	1153.47	1166.97	1.18625	2.27561	4.62378e-06	NADH dehydrogenase (ubiquinone) 13 kDa A subunit	ND-13A	-	mitochondrial respiratory chain complex I ; GO:0005747 | inferred from sequence or structural similarity with EMBL:AF044959; protein_id:AAC27799	NADH dehydrogenase (ubiquinone) activity ; GO:0008137 | inferred from sequence or structural similarity with EMBL:AF044959; protein_id:AAC27799
ATPsynG-RD	282.72	307.171	742.546	779.556	1.23653	2.35631	4.87087e-06	ATP synthase	ATPsynG	proton transport ; GO:0015992 | inferred from sequence or structural similarity with UniProtKB:O75964 <newline> ATP synthesis coupled proton transport ; GO:0015986 | inferred from electronic annotation with InterPro:IPR006808	lipid particle ; GO:0005811 | inferred from direct assay <newline> mitochondrial proton-transporting ATP synthase complex, coupling factor F(o) ; GO:0000276 | inferred from sequence or structural similarity with UniProtKB:O75964	hydrogen-exporting ATPase activity, phosphorylative mechanism ; GO:0008553 | inferred from sequence or structural similarity with UniProtKB:Q28852 <newline> hydrogen-exporting ATPase activity, phosphorylative mechanism ; GO:0008553 | inferred from sequence or structural similarity with UniProtKB:O75964
Plp-RM	508.334	384.71	985.599	1435.09	1.46675	2.76398	4.89788e-06	Pericentrin-like protein	Plp	embryonic morphogenesis ; GO:0048598 | inferred from mutant phenotype <newline> microtubule nucleation ; GO:0007020 | inferred from direct assay <newline> centrosome organization ; GO:0051297 | inferred from mutant phenotype <newline> cilium-dependent cell motility ; GO:0060285 | inferred from mutant phenotype <newline> sensory perception of sound ; GO:0007605 | inferred from mutant phenotype	centrosome ; GO:0005813 | non-traceable author statement <newline> centriole ; GO:0005814 | inferred from direct assay	-
CG9940-RA	14.9785	73.5621	7.20919	2.36229	-2.3656	0.194036	4.92804e-06	-	CG9940	NAD biosynthetic process ; GO:0009435 | inferred from sequence or structural similarity <newline> NAD biosynthetic process ; GO:0009435 | inferred from electronic annotation with InterPro:IPR003694, InterPro:IPR014445	-	NAD+ synthase (glutamine-hydrolyzing) activity ; GO:0003952 | inferred from sequence or structural similarity <newline> hydrolase activity, acting on carbon-nitrogen (but not peptide) bonds ; GO:0016810 | inferred from electronic annotation with InterPro:IPR003010 <newline> ATP binding ; GO:0005524 | inferred from electronic annotation with InterPro:IPR003694, InterPro:IPR014445 <newline> NAD+ sy…
alpha-Est5-RB	520.504	362.84	141.094	124.02	-1.37659	0.385129	5.14335e-06	alpha-Esterase-5	alpha-Est5	-	-	carboxylic ester hydrolase activity ; GO:0052689 | inferred from direct assay <newline> carboxylic ester hydrolase activity ; GO:0052689 | non-traceable author statement <newline> carboxylic ester hydrolase activity ; GO:0052689 | inferred from sequence or structural similarity with EMBL:AF133341
tamo-RB	53.361	76.5443	8.23907	12.9926	-2.13306	0.227973	5.18129e-06	tamo	tamo	negative regulation of protein import into nucleus ; GO:0042308 | non-traceable author statement <newline> multicellular organismal development ; GO:0007275 | inferred from direct assay <newline> protein transport ; GO:0015031 | inferred from mutant phenotype	cytoplasm ; GO:0005737 | inferred from direct assay	nuclear localization sequence binding ; GO:0008139 | non-traceable author statement <newline> zinc ion binding ; GO:0008270 | inferred from electronic annotation with InterPro:IPR001876 <newline> protein binding ; GO:0005515 | inferred from physical interaction with dl inferred from physical interaction with mbo inferred from physical interaction with msl-1 <newline> Ran GTPase binding ; GO:00085…
Bka-RA	375.4	420.497	151.393	105.122	-1.52909	0.346496	5.42717e-06	Bekka	Bka	chromatin-mediated maintenance of transcription ; GO:0048096 | non-traceable author statement <newline> neuron projection morphogenesis ; GO:0048812 | inferred from mutant phenotype <newline> cellular response to starvation ; GO:0009267 | inferred from expression pattern	nucleus ; GO:0005634 | non-traceable author statement <newline> small-subunit processome ; GO:0032040 | inferred from electronic annotation with InterPro:IPR006984	-
RpI12-RA	97.3605	153.089	35.016	15.3549	-2.00756	0.248693	5.54344e-06	RpI12	RpI12	transcription from RNA polymerase I promoter ; GO:0006360 | non-traceable author statement <newline> transcription, DNA-templated ; GO:0006351 | inferred from electronic annotation with InterPro:IPR001222, InterPro:IPR012164	DNA-directed RNA polymerase I complex ; GO:0005736 | inferred from sequence or structural similarity with SGD_LOCUS:RPA12; SGD:S000003824 <newline> DNA-directed RNA polymerase I complex ; GO:0005736 | non-traceable author statement	DNA-directed RNA polymerase activity ; GO:0003899 | inferred from sequence or structural similarity with SGD_LOCUS:RPA12; SGD:S000003824 <newline> DNA-directed RNA polymerase activity ; GO:0003899 | non-traceable author statement <newline> zinc ion binding ; GO:0008270 | inferred from electronic annotation with InterPro:IPR001222, InterPro:IPR012164 <newline> nucleic acid binding ; GO:0003676 | i…
Ns2-RA	6150.56	7976.52	3583.99	3482.02	-1.10171	0.465965	5.5788e-06	Nucleostemin ortholog (H. sapiens) 2	Ns2	compound eye morphogenesis ; GO:0001745 | inferred from mutant phenotype <newline> phagocytosis ; GO:0006909 | inferred from mutant phenotype <newline> ribosome biogenesis ; GO:0042254 | inferred from biological aspect of ancestor with PANTHER:PTN000119716 <newline> positive regulation of multicellular organism growth ; GO:0040018 | inferred from mutant phenotype	nucleus ; GO:0005634 | non-traceable author statement <newline> nucleolus ; GO:0005730 | inferred from direct assay <newline> nucleolus ; GO:0005730 | colocalizes_with inferred from direct assay <newline> nucleoplasm ; GO:0005654 | colocalizes_with inferred from direct assay	GTP binding ; GO:0005525 | non-traceable author statement <newline> GTPase activity ; GO:0003924 | inferred from direct assay <newline> GTP binding ; GO:0005525 | inferred from electronic annotation with InterPro:IPR006073, InterPro:IPR030378
CG7069-RA	197.529	142.154	37.0758	42.5212	-1.66301	0.315779	5.62855e-06	-	CG7069	glycolytic process ; GO:0006096 | inferred from sequence or structural similarity with SGD_LOCUS:CDC19; SGD:S000000036 <newline> pyruvate metabolic process ; GO:0006090 | inferred from sequence or structural similarity with SGD_LOCUS:CDC19; SGD:S000000036	cytoplasm ; GO:0005737 | inferred from sequence or structural similarity with SGD_LOCUS:CDC19; SGD:S000000036 <newline> plasma membrane ; GO:0005886 | inferred from sequence or structural similarity with SGD_LOCUS:CDC19; SGD:S000000036	pyruvate kinase activity ; GO:0004743 | inferred from sequence or structural similarity with UniProtKB:P11981 <newline> magnesium ion binding ; GO:0000287 | inferred from electronic annotation with InterPro:IPR001697, InterPro:IPR015793, InterPro:IPR015794 <newline> potassium ion binding ; GO:0030955 | inferred from electronic annotation with InterPro:IPR001697, InterPro:IPR015793, InterPro:IPR01…
CG8435-RA	199.402	381.728	117.407	69.6876	-1.68384	0.311252	5.77778e-06	-	CG8435	neurogenesis ; GO:0022008 | inferred from mutant phenotype	-	-
CG34007-RB	1.87232	1.98816	33.9862	29.5286	2.38278	5.21539	5.9334e-06	-	CG34007	biological_process ; GO:0008150 | no biological data available	cellular_component ; GO:0005575 | no biological data available	molecular_function ; GO:0003674 | no biological data available
Sp7-RF	72.0842	46.7219	7.20919	4.72458	-2.22654	0.213671	5.97085e-06	Serine protease 7	Sp7	melanization defense response ; GO:0035006 | non-traceable author statement <newline> defense response ; GO:0006952 | non-traceable author statement <newline> positive regulation of melanization defense response ; GO:0035008 | inferred from mutant phenotype <newline> melanization defense response ; GO:0035006 | inferred from mutant phenotype <newline> proteolysis ; GO:0006508 | inferred from sequ…	extracellular region ; GO:0005576 | inferred from direct assay	serine-type peptidase activity ; GO:0008236 | non-traceable author statement <newline> serine-type carboxypeptidase activity ; GO:0004185 | non-traceable author statement <newline> serine-type endopeptidase activity ; GO:0004252 | inferred from sequence or structural similarity <newline> serine-type endopeptidase activity ; GO:0004252 | inferred from sequence model <newline> serine-type endopepti…
CG30099-RA	7.48927	2.98225	57.6735	34.2532	2.25612	4.77704	6.03072e-06	-	CG30099	biological_process ; GO:0008150 | no biological data available	cellular_component ; GO:0005575 | no biological data available	molecular_function ; GO:0003674 | no biological data available
Smr-RE	141.36	95.4319	272.919	334.264	1.45977	2.75064	6.14581e-06	Smrter	Smr	phagocytosis ; GO:0006909 | inferred from mutant phenotype <newline> negative regulation of transcription, DNA-templated ; GO:0045892 | traceable author statement <newline> regulation of mitotic cell cycle ; GO:0007346 | inferred from mutant phenotype <newline> imaginal disc-derived wing morphogenesis ; GO:0007476 | inferred from mutant phenotype <newline> negative regulation of Notch signaling p…	polytene chromosome ; GO:0005700 | inferred from direct assay <newline> polytene chromosome ; GO:0005700 | non-traceable author statement <newline> transcriptional repressor complex ; GO:0017053 | inferred from physical interaction with ebi <newline> cytosol ; GO:0005829 | inferred from direct assay <newline> nucleoplasm ; GO:0005654 | inferred from direct assay	DNA binding ; GO:0003677 | inferred from electronic annotation with InterPro:IPR009057 <newline> protein binding ; GO:0005515 | inferred from physical interaction with UniProtKB:P54253 <newline> chromatin binding ; GO:0003682 | inferred from direct assay <newline> transcription corepressor activity ; GO:0003714 | non-traceable author statement <newline> transcription corepressor activity ; GO:000…
mt:ND6-RA	2722.35	1670.06	3761.13	3991.09	1.11709	2.16909	6.26341e-06	mitochondrial NADH-ubiquinone oxidoreductase chain 6	mt:ND6	oxidation-reduction process ; GO:0055114 | inferred from electronic annotation with InterPro:IPR001457	mitochondrion ; GO:0005739 | non-traceable author statement <newline> mitochondrial respiratory chain complex I ; GO:0005747 | non-traceable author statement	NADH dehydrogenase (ubiquinone) activity ; GO:0008137 | non-traceable author statement <newline> NADH dehydrogenase (ubiquinone) activity ; GO:0008137 | inferred from electronic annotation with InterPro:IPR001457
Chd64-RB	190.04	295.242	82.3907	40.1589	-1.83767	0.279773	6.33863e-06	Chd64	Chd64	smooth muscle contraction ; GO:0006939 | inferred from sequence or structural similarity <newline> juvenile hormone mediated signaling pathway ; GO:0035626 | inferred from mutant phenotype	striated muscle thin filament ; GO:0005865 | inferred from sequence or structural similarity	actin binding ; GO:0003779 | inferred from sequence or structural similarity <newline> juvenile hormone response element binding ; GO:0070594 | inferred from direct assay <newline> protein binding ; GO:0005515 | inferred from physical interaction with FK506-bp1
Adk2-RA	3169.83	3020.02	6563.45	7086.87	1.11424	2.16481	6.3581e-06	Adenylate kinase 2	Adk2	ADP biosynthetic process ; GO:0006172 | inferred from sequence or structural similarity with UniProtKB:P54819 <newline> neurogenesis ; GO:0022008 | inferred from mutant phenotype	mitochondrion ; GO:0005739 | inferred from sequence or structural similarity with UniProtKB:P29410 <newline> mitochondrial intermembrane space ; GO:0005758 | inferred from sequence or structural similarity with UniProtKB:P54819 <newline> lipid particle ; GO:0005811 | inferred from direct assay <newline> mitochondrion ; GO:0005739 | inferred from direct assay	ATP binding ; GO:0005524 | inferred from electronic annotation with InterPro:IPR000850, InterPro:IPR006259 <newline> adenylate kinase activity ; GO:0004017 | inferred from sequence or structural similarity with UniProtKB:P29410 <newline> adenylate kinase activity ; GO:0004017 | inferred from sequence or structural similarity with UniProtKB:P54819 <newline> adenylate kinase activity ; GO:0004017 |…
DCTN6-p27-RA	434.378	930.461	347.071	249.222	-1.4211	0.373427	6.55243e-06	Dynactin 6, p27 subunit	DCTN6-p27	microtubule-based movement ; GO:0007018 | inferred from sequence or structural similarity	dynactin complex ; GO:0005869 | inferred from sequence or structural similarity <newline> dynactin complex ; GO:0005869 | inferred from electronic annotation with InterPro:IPR027777	-
Sox100B-RA	6266.65	4395.83	10105.2	9709.01	1.09095	2.13014	6.66217e-06	Sox100B	Sox100B	male gonad development ; GO:0008584 | inferred from mutant phenotype <newline> regulation of transcription, DNA-templated ; GO:0006355 | inferred from sequence or structural similarity with UniProtKB:P48436 <newline> male gonad development ; GO:0008584 | inferred from expression pattern	nucleus ; GO:0005634 | inferred from sequence or structural similarity with UniProtKB:Q91ZK2	DNA binding, bending ; GO:0008301 | inferred from sequence or structural similarity with UniProtKB:Q91ZK2 <newline> transcription factor activity, sequence-specific DNA binding ; GO:0003700 | inferred from sequence or structural similarity with UniProtKB:Q91ZK2
CR43671-RA	108.594	44.7337	2.05977	9.44916	-2.26858	0.207535	6.86234e-06	-	CR43671	-	-	-
RpS11-RC	2021.17	3414.67	1250.28	1487.06	-1.20033	0.435175	6.89081e-06	Ribosomal protein S11	RpS11	translation ; GO:0006412 | inferred from sequence or structural similarity <newline> translation ; GO:0006412 | inferred from sequence or structural similarity with NCBI_gi:4506681 <newline> mitotic spindle elongation ; GO:0000022 | inferred from mutant phenotype <newline> mitotic spindle organization ; GO:0007052 | inferred from mutant phenotype <newline> neurogenesis ; GO:0022008 | inferred fro…	cytosolic small ribosomal subunit ; GO:0022627 | inferred from sequence or structural similarity <newline> cytosolic small ribosomal subunit ; GO:0022627 | inferred from sequence or structural similarity with NCBI_gi:4506681 <newline> nucleolus ; GO:0005730 | inferred from direct assay <newline> cytoplasm ; GO:0005737 | inferred from direct assay <newline> nuclear chromosome ; GO:0000228 | inferr…	structural constituent of ribosome ; GO:0003735 | inferred from sequence or structural similarity <newline> structural constituent of ribosome ; GO:0003735 | inferred from sequence or structural similarity with NCBI_gi:4506681
Prosap-RD	395.995	234.603	45.3149	81.499	-1.72034	0.303478	6.92452e-06	Prosap	Prosap	postsynaptic density assembly ; GO:0097107 | inferred from sequence or structural similarity with MGD:Shank3; MGI:MGI:1930016	postsynaptic density ; GO:0014069 | inferred from sequence or structural similarity with RGD:Shank3; RGD:69264	protein binding ; GO:0005515 | inferred from physical interaction with homer <newline> GKAP/Homer scaffold activity ; GO:0030160 | inferred from sequence or structural similarity with RGD:Shank3; RGD:69264
GstD5-RA	1988.4	812.165	250.262	355.525	-1.40685	0.377135	7.08311e-06	Glutathione S transferase D5	GstD5	glutathione metabolic process ; GO:0006749 | inferred from direct assay	cytoplasm ; GO:0005737 | inferred from sequence or structural similarity with RGD:Gsto1; RGD:70952	glutathione transferase activity ; GO:0004364 | inferred from sequence or structural similarity with MGD:Gstt1; MGI:MGI:107379 <newline> glutathione transferase activity ; GO:0004364 | non-traceable author statement <newline> glutathione transferase activity ; GO:0004364 | inferred from direct assay
CG43348-RB	42.1271	22.8639	96.8091	135.832	1.80787	3.50124	7.16966e-06	-	CG43348	biological_process ; GO:0008150 | no biological data available	cellular_component ; GO:0005575 | no biological data available	molecular_function ; GO:0003674 | no biological data available
pes-RD	3176.39	2403.69	5421.31	6758.51	1.23088	2.3471	7.17169e-06	peste	pes	defense response ; GO:0006952 | non-traceable author statement <newline> cell adhesion ; GO:0007155 | inferred from electronic annotation with InterPro:IPR002159	integral component of plasma membrane ; GO:0005887 | non-traceable author statement <newline> membrane ; GO:0016020 | inferred from electronic annotation with InterPro:IPR002159	scavenger receptor activity ; GO:0005044 | non-traceable author statement
grim-RA	42.1271	29.8225	1.02988	2.36229	-2.42466	0.186253	7.27461e-06	grim	grim	positive regulation of cysteine-type endopeptidase activity involved in execution phase of apoptosis ; GO:2001272 | inferred from direct assay <newline> apoptotic process ; GO:0006915 | inferred from direct assay <newline> apoptotic process ; GO:0006915 | inferred from expression pattern AND inferred from mutant phenotype <newline> intrinsic apoptotic signaling pathway in response to osmotic stre…	cytoplasm ; GO:0005737 | inferred from direct assay <newline> mitochondrion ; GO:0005739 | inferred from direct assay	protein homodimerization activity ; GO:0042803 | inferred from physical interaction with grim
clos-RD	144.168	120.284	29.8666	31.8909	-1.72382	0.302746	7.36763e-06	closca	clos	vitelline membrane formation involved in chorion-containing eggshell formation ; GO:0007305 | inferred from mutant phenotype <newline> terminal region determination ; GO:0007362 | inferred from mutant phenotype <newline> torso signaling pathway ; GO:0008293 | inferred from genetic interaction with tor <newline> sensory perception of pain ; GO:0019233 | inferred from mutant phenotype	extracellular region ; GO:0005576 | inferred from direct assay	molecular_function ; GO:0003674 | no biological data available
mt:ND5-RB	67877.1	48418.8	104984	115595	1.10378	2.14918	7.44625e-06	mitochondrial NADH-ubiquinone oxidoreductase chain 5	mt:ND5	ATP synthesis coupled electron transport ; GO:0042773 | inferred from electronic annotation with InterPro:IPR010934, InterPro:IPR018393	mitochondrion ; GO:0005739 | non-traceable author statement <newline> mitochondrial respiratory chain complex I ; GO:0005747 | non-traceable author statement	NADH dehydrogenase (ubiquinone) activity ; GO:0008137 | non-traceable author statement <newline> NADH dehydrogenase (ubiquinone) activity ; GO:0008137 | inferred from electronic annotation with InterPro:IPR010934, InterPro:IPR018393
Rpt5-RA	1432.32	2350.01	982.509	758.295	-1.28815	0.409475	7.66618e-06	Regulatory particle triple-A ATPase 5	Rpt5	proteasome-mediated ubiquitin-dependent protein catabolic process ; GO:0043161 | inferred by curator from GO:0005838 <newline> proteasome-mediated ubiquitin-dependent protein catabolic process ; GO:0043161 | inferred from mutant phenotype	proteasome regulatory particle, base subcomplex ; GO:0008540 | non-traceable author statement <newline> proteasome regulatory particle ; GO:0005838 | inferred from direct assay AND inferred from sequence or structural similarity with HGNC_gene:PSMC3; HGNC:9549; OMIM:186852 <newline> proteasome regulatory particle, base subcomplex ; GO:0008540 | inferred from sequence or structural similarity with…	endopeptidase activity ; GO:0004175 | non-traceable author statement <newline> ATP binding ; GO:0005524 | inferred from electronic annotation with InterPro:IPR003959, InterPro:IPR003960 <newline> hydrolase activity ; GO:0016787 | inferred from electronic annotation with InterPro:IPR005937 <newline> ATPase activity ; GO:0016887 | inferred from sequence model
CR46035-RA	37.4463	43.7396	2.05977	4.72458	-2.34727	0.196518	7.69337e-06	-	CR46035	-	-	-
CG30415-RB	338.889	295.242	751.815	709.868	1.21455	2.32068	7.73812e-06	-	CG30415	-	-	-
CG13386-RA	0.936159	0.994082	36.0459	20.0795	2.43111	5.39307	7.85836e-06	-	CG13386	-	-	-
CG9267-RA	356.676	626.272	203.917	114.571	-1.65138	0.318336	7.92737e-06	-	CG9267	fatty acid elongation ; GO:0030497 | inferred from sequence or structural similarity with HGNC_gene:HACD3; HGNC:24175	endoplasmic reticulum ; GO:0005783 | inferred from sequence or structural similarity with HGNC_gene:HACD3; HGNC:24175	enzyme binding ; GO:0019899 | inferred from sequence or structural similarity with HGNC_gene:HACD3; HGNC:24175
mei-S332-RB	924.925	438.39	1202.9	1979.6	1.54056	2.90908	8.03492e-06	meiotic from via Salaria 332	mei-S332	female meiotic division ; GO:0007143 | inferred from mutant phenotype <newline> male meiosis ; GO:0007140 | inferred from mutant phenotype <newline> sister chromatid cohesion ; GO:0007062 | inferred from mutant phenotype <newline> male meiosis sister chromatid cohesion ; GO:0007065 | inferred from expression pattern <newline> meiotic chromosome segregation ; GO:0045132 | inferred from mutant phen…	chromosome ; GO:0005694 | inferred from direct assay <newline> condensed nuclear chromosome, centromeric region ; GO:0000780 | inferred from direct assay <newline> chromosome, centromeric region ; GO:0000775 | inferred from direct assay <newline> pericentric heterochromatin ; GO:0005721 | inferred from direct assay	molecular_function ; GO:0003674 | no biological data available
l(2)37Cb-RA	54.2972	144.142	30.8965	15.3549	-1.96006	0.257018	8.8461e-06	lethal (2) 37Cb	l(2)37Cb	mRNA splicing, via spliceosome ; GO:0000398 | inferred from sequence or structural similarity with SGD_LOCUS:PRP22; SGD:S000000815 <newline> mRNA splicing, via spliceosome ; GO:0000398 | inferred from sequence or structural similarity with NCBI_NP:003578 AND inferred from sequence or structural similarity with SGD_LOCUS:PRP2; SGD:S000005294 <newline> mRNA splicing, via spliceosome ; GO:0000398 | …	spliceosomal complex ; GO:0005681 | inferred from sequence or structural similarity with SGD_LOCUS:PRP22; SGD:S000000815 <newline> spliceosomal complex ; GO:0005681 | inferred from sequence or structural similarity with NCBI_NP:003578 AND inferred from sequence or structural similarity with SGD_LOCUS:PRP2; SGD:S000005294 <newline> precatalytic spliceosome ; GO:0071011 | inferred from direct assay…	ATP-dependent RNA helicase activity ; GO:0004004 | inferred from sequence or structural similarity with SGD_LOCUS:PRP2; SGD:S000000815 <newline> RNA helicase activity ; GO:0003724 | inferred from sequence or structural similarity with SGD_LOCUS:PRP22; SGD:S000000815 <newline> ATP binding ; GO:0005524 | inferred from electronic annotation with InterPro:IPR002464 <newline> nucleic acid binding ; GO…
Gk1-RB	13.1062	15.9053	79.301	75.5933	1.89419	3.71713	9.03869e-06	Glycerol kinase 1	Gk1	glycerol-3-phosphate biosynthetic process ; GO:0046167 | inferred from mutant phenotype <newline> carbohydrate metabolic process ; GO:0005975 | inferred from electronic annotation with InterPro:IPR000577, InterPro:IPR018483, InterPro:IPR018484, InterPro:IPR018485 <newline> glycerol-3-phosphate biosynthetic process ; GO:0046167 | inferred from sequence or structural similarity with HGNC_gene:GK; H…	cellular_component ; GO:0005575 | no biological data available	glycerol kinase activity ; GO:0004370 | inferred from mutant phenotype <newline> glycerol kinase activity ; GO:0004370 | inferred from sequence or structural similarity with HGNC_gene:GK; HGNC:4289
CG17270-RA	628.162	754.509	1775.52	1652.42	1.13459	2.19557	9.59605e-06	-	CG17270	-	integral component of membrane ; GO:0016021 | inferred from electronic annotation with InterPro:IPR005352	-
beta-PheRS-RA	365.102	731.645	231.724	122.839	-1.67518	0.313128	9.709e-06	Phenylalanyl-tRNA synthetase beta subunit	beta-PheRS	phenylalanyl-tRNA aminoacylation ; GO:0006432 | inferred from sequence or structural similarity with InterPro:IPR004531 <newline> phenylalanyl-tRNA aminoacylation ; GO:0006432 | inferred from direct assay	phenylalanine-tRNA ligase complex ; GO:0009328 | inferred from sequence or structural similarity with InterPro:IPR004531	phenylalanine-tRNA ligase activity ; GO:0004826 | inferred from sequence or structural similarity with InterPro:IPR004531 <newline> ATP binding ; GO:0005524 | inferred from electronic annotation with InterPro:IPR004531, InterPro:IPR005147 <newline> RNA binding ; GO:0003723 | inferred from electronic annotation with InterPro:IPR005146, InterPro:IPR005147 <newline> magnesium ion binding ; GO:000028…
dsd-RC	397.867	362.84	848.624	888.221	1.17676	2.26068	9.85165e-06	distracted	dsd	synaptic target recognition ; GO:0008039 | inferred from mutant phenotype	cellular_component ; GO:0005575 | no biological data available	molecular_function ; GO:0003674 | no biological data available
AstA-R2-RA	54.2972	66.6035	1.02988	9.44916	-2.32313	0.199834	9.92704e-06	Allatostatin A receptor 2	AstA-R2	G-protein coupled receptor signaling pathway ; GO:0007186 | inferred from sequence or structural similarity <newline> G-protein coupled receptor signaling pathway ; GO:0007186 | inferred from sequence or structural similarity with AstA-R1 <newline> neuropeptide signaling pathway ; GO:0007218 | inferred from direct assay	integral component of membrane ; GO:0016021 | inferred from sequence or structural similarity <newline> integral component of membrane ; GO:0016021 | inferred from sequence or structural similarity with AstA-R1 <newline> integral component of plasma membrane ; GO:0005887 | inferred from direct assay	allatostatin receptor activity ; GO:0008261 | inferred from sequence or structural similarity <newline> neuropeptide receptor activity ; GO:0008188 | inferred from sequence or structural similarity <newline> allatostatin receptor activity ; GO:0008261 | inferred from sequence or structural similarity with AstA-R1 <newline> G-protein coupled receptor activity ; GO:0004930 | inferred from sequence …
CG3259-RA	87.9989	98.4142	19.5678	22.4418	-1.84134	0.279062	1.01312e-05	-	CG3259	cilium assembly ; GO:0042384 | inferred from sequence model inferred from expression pattern <newline> cilium assembly ; GO:0042384 | inferred from sequence or structural similarity with MGD:Traf3ip1; MGI:MGI:1921269	intraciliary transport particle ; GO:0030990 | inferred from sequence or structural similarity with MGD:Traf3ip1; MGI:MGI:1921269 <newline> cilium ; GO:0005929 | inferred from sequence or structural similarity with MGD:Traf3ip1; MGI:MGI:1921269	molecular_function ; GO:0003674 | no biological data available <newline> microtubule binding ; GO:0008017 | inferred from electronic annotation with InterPro:IPR018799
Syx16-RA	31.8294	89.4674	14.4184	7.08687	-2.11264	0.231223	1.0141e-05	Syntaxin 16	Syx16	neurotransmitter secretion ; GO:0007269 | non-traceable author statement <newline> vesicle-mediated transport ; GO:0016192 | non-traceable author statement <newline> synaptic vesicle docking ; GO:0016081 | inferred from sequence or structural similarity <newline> intracellular protein transport ; GO:0006886 | inferred from electronic annotation with InterPro:IPR006012 <newline> Golgi vesicle tran…	plasma membrane ; GO:0005886 | inferred from sequence or structural similarity <newline> Golgi apparatus ; GO:0005794 | inferred from direct assay <newline> Golgi membrane ; GO:0000139 | inferred by curator from GO:0016021|GO:0005794 <newline> integral component of membrane ; GO:0016021 | inferred from direct assay <newline> plasma membrane ; GO:0005886 | non-traceable author statement <newline> …	SNAP receptor activity ; GO:0005484 | inferred from sequence or structural similarity <newline> SNAP receptor activity ; GO:0005484 | non-traceable author statement <newline> protein binding ; GO:0005515 | inferred from physical interaction with car, Vps33B <newline> SNAP receptor activity ; GO:0005484 | inferred from physical interaction with Î±Snap <newline> protein binding ; GO:0005515 | infer…
CG7275-RA	446.548	588.497	235.843	188.983	-1.3289	0.398072	1.07641e-05	-	CG7275	neurogenesis ; GO:0022008 | inferred from mutant phenotype <newline> phagocytosis ; GO:0006909 | inferred from mutant phenotype	-	-
Tep2-RG	60.8503	43.7396	2.05977	7.08687	-2.26451	0.20812	1.10744e-05	Thioester-containing protein 2	Tep2	antibacterial humoral response ; GO:0019731 | inferred from direct assay <newline> phagocytosis ; GO:0006909 | inferred from mutant phenotype <newline> defense response to Gram-negative bacterium ; GO:0050829 | inferred from mutant phenotype	extracellular space ; GO:0005615 | inferred from electronic annotation with InterPro:IPR011626	peptidase inhibitor activity ; GO:0030414 | inferred from sequence or structural similarity with UniProtKB:P20740 <newline> endopeptidase inhibitor activity ; GO:0004866 | inferred from electronic annotation with InterPro:IPR001599, InterPro:IPR002890
Spn27A-RB	12.1701	8.94674	51.4942	74.4121	2.02308	4.0645	1.12111e-05	Serpin 27A	Spn27A	negative regulation of melanization defense response ; GO:0035009 | inferred from mutant phenotype <newline> Toll signaling pathway ; GO:0008063 | inferred from direct assay <newline> dorsal/ventral axis specification ; GO:0009950 | inferred from mutant phenotype <newline> negative regulation of melanization defense response ; GO:0035009 | traceable author statement <newline> melanization defense…	extracellular region ; GO:0005576 | inferred from direct assay <newline> extracellular space ; GO:0005615 | inferred from electronic annotation with InterPro:IPR000215	serine-type endopeptidase inhibitor activity ; GO:0004867 | non-traceable author statement <newline> enzyme inhibitor activity ; GO:0004857 | inferred from direct assay <newline> serine-type endopeptidase inhibitor activity ; GO:0004867 | inferred from sequence or structural similarity with EMBL:AF023274 <newline> serine-type endopeptidase inhibitor activity ; GO:0004867 | inferred from direct as…
CG6357-RA	29686.5	22513	7883.76	10323.2	-1.24492	0.421932	1.13984e-05	-	CG6357	-	-	cysteine-type endopeptidase activity ; GO:0004197 | inferred from sequence or structural similarity with EMBL:AF419329
CG1785-RA	342.634	456.284	178.17	157.092	-1.30852	0.403736	1.15395e-05	-	CG1785	neurogenesis ; GO:0022008 | inferred from mutant phenotype	cellular_component ; GO:0005575 | no biological data available	molecular_function ; GO:0003674 | no biological data available
RpS21-RE	3102.43	2990.2	6342.02	7063.25	1.10148	2.14575	1.1636e-05	Ribosomal protein S21	RpS21	lymph gland development ; GO:0048542 | inferred from mutant phenotype <newline> translation ; GO:0006412 | inferred from sequence or structural similarity <newline> translation ; GO:0006412 | inferred from sequence or structural similarity with UniProtKB:P05765 <newline> translational elongation ; GO:0006414 | inferred from biological aspect of ancestor with PANTHER:PTN000047682 <newline> endonuc…	cytoplasm ; GO:0005737 | inferred from direct assay <newline> cytosolic small ribosomal subunit ; GO:0022627 | inferred from sequence or structural similarity <newline> cytosolic small ribosomal subunit ; GO:0022627 | inferred from sequence or structural similarity with UniProtKB:P05765 <newline> ribosome ; GO:0005840 | inferred from direct assay <newline> cytosolic small ribosomal subunit ; GO:0…	structural constituent of ribosome ; GO:0003735 | inferred from sequence or structural similarity <newline> structural constituent of ribosome ; GO:0003735 | inferred from sequence or structural similarity with UniProtKB:P05765 <newline> structural constituent of ribosome ; GO:0003735 | inferred from direct assay <newline> structural constituent of ribosome ; GO:0003735 | inferred from biological…
CG45080-RA	13.1062	74.5562	8.23907	4.72458	-2.20669	0.216631	1.17772e-05	-	CG45080	biological_process ; GO:0008150 | no biological data available	cellular_component ; GO:0005575 | no biological data available	molecular_function ; GO:0003674 | no biological data available
Atg10-RD	205.955	202.793	492.284	629.55	1.34535	2.54092	1.20672e-05	Autophagy-related 10	Atg10	cellular protein modification process ; GO:0006464 | inferred from sequence or structural similarity with SGD_LOCUS:ATG10; SGD:S000003965 <newline> macroautophagy ; GO:0016236 | inferred from sequence or structural similarity with SGD_LOCUS:ATG10; SGD:S000003965	cellular_component ; GO:0005575 | no biological data available	Atg12 transferase activity ; GO:0019777 | inferred from sequence or structural similarity with SGD_LOCUS:ATG10; SGD:S000003965
ppan-RA	1223.56	1272.43	569.526	523.247	-1.14774	0.451332	1.23509e-05	peter pan	ppan	imaginal disc development ; GO:0007444 | inferred from mutant phenotype <newline> larval development ; GO:0002164 | inferred from mutant phenotype <newline> oogenesis ; GO:0048477 | inferred from mutant phenotype <newline> neurogenesis ; GO:0022008 | inferred from mutant phenotype	cellular_component ; GO:0005575 | no biological data available	molecular_function ; GO:0003674 | no biological data available
Prosalpha6-RB	178.806	107.361	296.606	322.453	1.33897	2.52971	1.23917e-05	Proteasome alpha6 subunit	Prosalpha6	proteasome-mediated ubiquitin-dependent protein catabolic process ; GO:0043161 | inferred by curator from GO:0000502 <newline> ventral furrow formation ; GO:0007370 | inferred from mutant phenotype <newline> ubiquitin-dependent protein catabolic process ; GO:0006511 | inferred from electronic annotation with InterPro:IPR000426	cytoplasm ; GO:0005737 | inferred from direct assay <newline> nucleus ; GO:0005634 | inferred from direct assay <newline> microtubule associated complex ; GO:0005875 | inferred from direct assay <newline> proteasome complex ; GO:0000502 | inferred from direct assay <newline> proteasome core complex, alpha-subunit complex ; GO:0019773 | inferred from electronic annotation with InterPro:IPR000426	endopeptidase activity ; GO:0004175 | contributes_to inferred by curator from GO:0000502 <newline> threonine-type endopeptidase activity ; GO:0004298 | inferred from electronic annotation with InterPro:IPR001353, InterPro:IPR023332
Ahcy89E-RD	123.573	168.994	48.4045	46.0647	-1.58297	0.333795	1.25384e-05	Adenosylhomocysteinase 89E	Ahcy89E	one-carbon metabolic process ; GO:0006730 | inferred from electronic annotation with InterPro:IPR000043, InterPro:IPR020082	-	adenosylhomocysteinase activity ; GO:0004013 | inferred from sequence or structural similarity with MGD:Ahcy; MGI:MGI:87968 <newline> adenosylhomocysteinase activity ; GO:0004013 | non-traceable author statement
RpL3-RG	192.849	335.006	89.5999	36.6155	-1.87328	0.272952	1.26723e-05	Ribosomal protein L3	RpL3	translation ; GO:0006412 | non-traceable author statement <newline> translation ; GO:0006412 | inferred from sequence or structural similarity with UniProtKB:P21531 <newline> mitotic spindle elongation ; GO:0000022 | inferred from mutant phenotype <newline> mitotic spindle organization ; GO:0007052 | inferred from mutant phenotype <newline> centrosome duplication ; GO:0051298 | inferred from muta…	cytosolic large ribosomal subunit ; GO:0022625 | non-traceable author statement <newline> cytosolic large ribosomal subunit ; GO:0022625 | inferred from sequence or structural similarity with UniProtKB:P21531 <newline> cytosolic ribosome ; GO:0022626 | non-traceable author statement	structural constituent of ribosome ; GO:0003735 | non-traceable author statement <newline> structural constituent of ribosome ; GO:0003735 | inferred from sequence or structural similarity with UniProtKB:P21531
Eip63E-RL	101.105	93.4437	13.3885	23.6229	-1.91194	0.265735	1.27627e-05	Ecdysone-induced protein 63E	Eip63E	embryonic development via the syncytial blastoderm ; GO:0001700 | inferred from mutant phenotype <newline> instar larval development ; GO:0002168 | inferred from mutant phenotype <newline> morphogenesis of an epithelium ; GO:0002009 | inferred from mutant phenotype <newline> protein phosphorylation ; GO:0006468 | inferred from sequence or structural similarity with SGD_LOCUS:CDC28; SGD:S000000364…	plasma membrane ; GO:0005886 | inferred from direct assay <newline> cytosol ; GO:0005829 | inferred from direct assay	cyclin-dependent protein serine/threonine kinase activity ; GO:0004693 | inferred from sequence or structural similarity <newline> protein serine/threonine kinase activity ; GO:0004674 | non-traceable author statement <newline> cyclin binding ; GO:0030332 | inferred from mutant phenotype <newline> cyclin-dependent protein serine/threonine kinase activity ; GO:0004693 | inferred from mutant phenot…
glob1-RE	13.1062	49.7041	3.08965	2.36229	-2.33511	0.198181	1.2792e-05	globin 1	glob1	oxygen transport ; GO:0015671 | inferred by curator from GO:0019825|GO:0005506	cytoplasm ; GO:0005737 | inferred from sequence model	heme binding ; GO:0020037 | inferred from electronic annotation with InterPro:IPR000971, InterPro:IPR012292 <newline> heme binding ; GO:0020037 | inferred from sequence model <newline> oxygen binding ; GO:0019825 | inferred from sequence model <newline> oxygen binding ; GO:0019825 | inferred from direct assay <newline> iron ion binding ; GO:0005506 | inferred from direct assay
pch2-RB	48.6803	36.781	138.004	133.469	1.5931	3.01697	1.30967e-05	-	pch2	-	-	ATP binding ; GO:0005524 | inferred from electronic annotation with InterPro:IPR001270, InterPro:IPR003959, InterPro:IPR003960
Cyp9h1-RA	99.2328	127.243	32.9563	29.5286	-1.70299	0.30715	1.32424e-05	Cyp9h1	Cyp9h1	oxidation-reduction process ; GO:0055114 | inferred from electronic annotation with InterPro:IPR001128, InterPro:IPR002401, InterPro:IPR017972	membrane ; GO:0016020 | non-traceable author statement <newline> intracellular membrane-bounded organelle ; GO:0043231 | non-traceable author statement	electron carrier activity ; GO:0009055 | non-traceable author statement <newline> electron carrier activity ; GO:0009055 | inferred from sequence or structural similarity <newline> oxidoreductase activity, acting on paired donors, with incorporation or reduction of molecular oxygen ; GO:0016705 | inferred from electronic annotation with InterPro:IPR001128, InterPro:IPR002401, InterPro:IPR017972 <…
pico-RA	299.571	374.769	143.154	116.933	-1.37253	0.386212	1.34952e-05	pico	pico	positive regulation of growth ; GO:0045927 | inferred from mutant phenotype <newline> imaginal disc development ; GO:0007444 | inferred from mutant phenotype <newline> positive regulation of cell division ; GO:0051781 | inferred from mutant phenotype <newline> regulation of cell size ; GO:0008361 | inferred from mutant phenotype <newline> actin filament organization ; GO:0007015 | inferred from m…	filopodium tip ; GO:0032433 | colocalizes_with inferred from direct assay	protein phosphatase 1 binding ; GO:0008157 | inferred from physical interaction with flw inferred from physical interaction with Pp1-87B inferred from physical interaction with Pp1-13C inferred from physical interaction with Pp1Î±-96A
Tom20-RB	203.146	221.68	523.181	604.746	1.25997	2.3949	1.36344e-05	Translocase of outer membrane 20	Tom20	protein targeting to mitochondrion ; GO:0006626 | inferred from sequence or structural similarity with UniProtKB:Q15388	mitochondrion ; GO:0005739 | inferred from direct assay <newline> mitochondrial outer membrane translocase complex ; GO:0005742 | inferred from sequence or structural similarity with UniProtKB:Q62760 <newline> mitochondrial outer membrane translocase complex ; GO:0005742 | inferred from sequence or structural similarity with UniProtKB:Q15388	P-P-bond-hydrolysis-driven protein transmembrane transporter activity ; GO:0015450 | inferred from sequence or structural similarity with UniProtKB:Q15388
ATPsynD-RC	122.637	123.266	345.011	321.271	1.32095	2.4983	1.37405e-05	ATP synthase, subunit D	ATPsynD	proton transport ; GO:0015992 | inferred from sequence or structural similarity with UniProtKB:O75947 <newline> ATP synthesis coupled proton transport ; GO:0015986 | inferred from electronic annotation with InterPro:IPR008689 <newline> determination of adult lifespan ; GO:0008340 | inferred from mutant phenotype <newline> response to oxidative stress ; GO:0006979 | inferred from mutant phenotype …	mitochondrial proton-transporting ATP synthase complex, coupling factor F(o) ; GO:0000276 | inferred from sequence or structural similarity with UniProtKB:O75947 <newline> lipid particle ; GO:0005811 | inferred from direct assay <newline> microtubule associated complex ; GO:0005875 | inferred from direct assay <newline> mitochondrion ; GO:0005739 | inferred from direct assay	hydrogen-exporting ATPase activity, phosphorylative mechanism ; GO:0008553 | non-traceable author statement <newline> hydrogen-exporting ATPase activity, phosphorylative mechanism ; GO:0008553 | inferred from sequence or structural similarity with UniProtKB:P13620 <newline> hydrogen-exporting ATPase activity, phosphorylative mechanism ; GO:0008553 | inferred from sequence or structural similarity…
CG12050-RB	185.359	286.296	98.8688	73.231	-1.49833	0.353962	1.38584e-05	-	CG12050	cellular response to starvation ; GO:0009267 | inferred from expression pattern	-	-
rdx-RF	645.949	663.053	184.349	266.939	-1.41219	0.37574	1.43248e-05	roadkill	rdx	protein destabilization ; GO:0031648 | inferred from mutant phenotype <newline> lateral inhibition ; GO:0046331 | inferred from mutant phenotype <newline> negative regulation of smoothened signaling pathway ; GO:0045879 | inferred from mutant phenotype <newline> protein ubiquitination ; GO:0016567 | inferred from mutant phenotype <newline> negative regulation of protein import into nucleus ; GO:0…	nucleus ; GO:0005634 | inferred from direct assay	protein binding ; GO:0005515 | inferred from physical interaction with ci <newline> protein homodimerization activity ; GO:0042803 | inferred from direct assay <newline> protein binding ; GO:0005515 | inferred from physical interaction with UniProtKB:Q9V475 inferred from physical interaction with UniProtKB:P19538
Cwc25-RA	607.567	740.591	314.114	263.395	-1.24667	0.421419	1.44139e-05	Cwc25	Cwc25	mitotic spindle organization ; GO:0007052 | inferred from mutant phenotype	cellular_component ; GO:0005575 | no biological data available	molecular_function ; GO:0003674 | no biological data available
Tep5-RB	25.2763	29.8225	1.02988	1.18115	-2.38514	0.191426	1.44374e-05	Thioester-containing protein 5	Tep5	-	extracellular space ; GO:0005615 | inferred from electronic annotation with InterPro:IPR011626	endopeptidase inhibitor activity ; GO:0004866 | inferred from sequence or structural similarity with EMBL:Z82090; protein_id:CAB05007
CG7430-RA	299.571	231.621	557.167	690.97	1.29165	2.44809	1.44454e-05	-	CG7430	glycine catabolic process ; GO:0006546 | inferred from sequence or structural similarity with UniProtKB:P09622 <newline> lipoamide metabolic process ; GO:0006748 | inferred from sequence or structural similarity with UniProtKB:P09622 <newline> tricarboxylic acid cycle ; GO:0006099 | inferred from sequence or structural similarity with UniProtKB:P09622 <newline> cell redox homeostasis ; GO:0045454…	lipid particle ; GO:0005811 | inferred from direct assay <newline> mitochondrial alpha-ketoglutarate dehydrogenase complex ; GO:0005947 | inferred from sequence or structural similarity with UniProtKB:P09622 <newline> glycine cleavage complex ; GO:0005960 | inferred from sequence or structural similarity with UniProtKB:P09622	dihydrolipoyl dehydrogenase activity ; GO:0004148 | inferred from sequence or structural similarity with UniProtKB:P09622 <newline> flavin adenine dinucleotide binding ; GO:0050660 | inferred from electronic annotation with InterPro:IPR006258, InterPro:IPR016156
CG12093-RA	226.55	406.58	131.825	74.4121	-1.63603	0.32174	1.45909e-05	-	CG12093	-	-	-
E(spl)m7-HLH-RA	230.295	207.763	504.643	672.072	1.35917	2.56538	1.50024e-05	Enhancer of split m7, helix-loop-helix	E(spl)m7-HLH	regulation of transcription from RNA polymerase II promoter ; GO:0006357 | non-traceable author statement <newline> compound eye development ; GO:0048749 | traceable author statement <newline> dendrite morphogenesis ; GO:0048813 | inferred from mutant phenotype <newline> neuron development ; GO:0048666 | inferred from mutant phenotype <newline> brain morphogenesis ; GO:0048854 | inferred from mut…	nucleus ; GO:0005634 | non-traceable author statement	transcription factor activity, sequence-specific DNA binding ; GO:0003700 | traceable author statement <newline> sequence-specific DNA binding ; GO:0043565 | inferred from direct assay <newline> transcription factor activity, sequence-specific DNA binding ; GO:0003700 | non-traceable author statement <newline> transcriptional repressor activity, RNA polymerase II core promoter proximal region seq…
bys-RA	895.904	1060.69	455.209	458.284	-1.13444	0.455512	1.50985e-05	by S6	bys	neurogenesis ; GO:0022008 | inferred from mutant phenotype	nucleus ; GO:0005634 | inferred from direct assay	molecular_function ; GO:0003674 | no biological data available
CG7265-RA	274.294	532.828	186.409	116.933	-1.52607	0.347221	1.51122e-05	-	CG7265	peptidyl-diphthamide biosynthetic process from peptidyl-histidine ; GO:0017183 | inferred from sequence or structural similarity with NCBI_gi:4557533 <newline> peptidyl-diphthamide biosynthetic process from peptidyl-histidine ; GO:0017183 | inferred from sequence or structural similarity with SGD_LOCUS:DPH2; SGD:S000001674	cytoplasm ; GO:0005737 | inferred from sequence or structural similarity with SGD_LOCUS:DPH2; SGD:S000001674	molecular_function ; GO:0003674 | no biological data available
Baldspot-RA	12821.6	12626.8	26461.8	31496.4	1.12966	2.18807	1.55358e-05	Baldspot	Baldspot	spermatogenesis ; GO:0007283 | inferred from mutant phenotype <newline> fatty acid elongation ; GO:0030497 | inferred from sequence or structural similarity with bond <newline> long-chain fatty acid biosynthetic process ; GO:0042759 | inferred from sequence or structural similarity with HGNC_gene:ELOVL6; HGNC:15829	integral component of membrane ; GO:0016021 | inferred from electronic annotation with InterPro:IPR002076 <newline> integral component of endoplasmic reticulum membrane ; GO:0030176 | inferred from sequence model	fatty acid elongase activity ; GO:0009922 | inferred from sequence or structural similarity with bond <newline> fatty acid elongase activity ; GO:0009922 | inferred from sequence or structural similarity with HGNC_gene:ELOVL6; HGNC:15829
mamo-RI	263.061	337.988	107.108	127.564	-1.37037	0.386793	1.56225e-05	maternal gene required for meiosis	mamo	gamete generation ; GO:0007276 | inferred from mutant phenotype <newline> sperm chromatin decondensation ; GO:0035041 | inferred from mutant phenotype <newline> female meiotic division ; GO:0007143 | inferred from mutant phenotype <newline> regulation of transcription from RNA polymerase II promoter ; GO:0006357 | inferred from mutant phenotype <newline> regulation of chromatin organization ; GO:…	cytoplasm ; GO:0005737 | inferred from direct assay <newline> nucleus ; GO:0005634 | inferred from direct assay <newline> nuclear chromosome ; GO:0000228 | inferred from direct assay	metal ion binding ; GO:0046872 | inferred from electronic annotation with InterPro:IPR007087 <newline> chromatin binding ; GO:0003682 | inferred from direct assay <newline> sequence-specific DNA binding ; GO:0043565 | inferred from direct assay
RpII33-RA	205.019	420.497	112.257	44.8835	-1.8546	0.27651	1.56905e-05	RNA polymerase II 33kD subunit	RpII33	transcription from RNA polymerase II promoter ; GO:0006366 | inferred from sequence or structural similarity with HGNC_gene:POLR2C; HGNC:9189; OMIM:180663 AND inferred from sequence or structural similarity with SGD_LOCUS:RPB3; SGD:S000001283 <newline> cellular response to heat ; GO:0034605 | inferred from expression pattern	DNA-directed RNA polymerase II, core complex ; GO:0005665 | inferred from sequence or structural similarity with HGNC_gene:POLR2C; HGNC:9189; OMIM:180663 AND inferred from sequence or structural similarity with SGD_LOCUS:RPB3; SGD:S000001283 <newline> DNA-directed RNA polymerase II, core complex ; GO:0005665 | inferred from sequence or structural similarity <newline> microtubule associated comple…	DNA-directed RNA polymerase activity ; GO:0003899 | non-traceable author statement <newline> DNA-directed RNA polymerase activity ; GO:0003899 | inferred from sequence or structural similarity with HGNC_gene:POLR2C; HGNC:9189; OMIM:180663 AND inferred from sequence or structural similarity with SGD_LOCUS:RPB3; SGD:S000001283 <newline> DNA-directed RNA polymerase activity ; GO:0003899 | inferred f…
AsnS-RA	44.9356	47.716	162.722	152.368	1.5329	2.89367	1.572e-05	Asparagine synthetase	AsnS	asparagine biosynthetic process ; GO:0006529 | inferred from electronic annotation with InterPro:IPR001962, InterPro:IPR006426 <newline> asparagine biosynthetic process ; GO:0006529 | inferred from sequence or structural similarity	-	asparagine synthase (glutamine-hydrolyzing) activity ; GO:0004066 | inferred from electronic annotation with InterPro:IPR001962, InterPro:IPR006426 <newline> aspartate-ammonia ligase activity ; GO:0004071 | non-traceable author statement <newline> asparagine synthase (glutamine-hydrolyzing) activity ; GO:0004066 | inferred from sequence or structural similarity
Scsalpha-RA	4438.33	4467.41	9809.64	9347.58	1.04808	2.06777	1.60289e-05	Succinyl coenzyme A synthetase alpha subunit	Scsalpha	tricarboxylic acid cycle ; GO:0006099 | non-traceable author statement <newline> tricarboxylic acid cycle ; GO:0006099 | inferred from sequence or structural similarity with UniProtKB:P53597 <newline> neurogenesis ; GO:0022008 | inferred from mutant phenotype	succinate-CoA ligase complex (GDP-forming) ; GO:0045244 | inferred from sequence or structural similarity with EMBL:AF104921; protein_id:AAD17940 <newline> succinate-CoA ligase complex (GDP-forming) ; GO:0045244 | non-traceable author statement <newline> succinate-CoA ligase complex (GDP-forming) ; GO:0045244 | inferred from sequence or structural similarity with UniProtKB:P53597 <newline> mitoch…	succinate-CoA ligase (GDP-forming) activity ; GO:0004776 | non-traceable author statement <newline> succinate-CoA ligase (GDP-forming) activity ; GO:0004776 | inferred from sequence or structural similarity with EMBL:AF104921; protein_id:AAD17940 <newline> succinate-CoA ligase (GDP-forming) activity ; GO:0004776 | inferred from sequence or structural similarity with UniProtKB:P53597 <newline> cof…
l(1)G0334-RC	167.572	119.29	312.055	386.234	1.3669	2.57917	1.62986e-05	lethal (1) G0334	l(1)G0334	pyruvate metabolic process ; GO:0006090 | inferred from sequence or structural similarity with UniProtKB:P29803 <newline> acetyl-CoA biosynthetic process from pyruvate ; GO:0006086 | inferred from electronic annotation with InterPro:IPR017597 <newline> sensory perception of pain ; GO:0019233 | inferred from mutant phenotype	pyruvate dehydrogenase complex ; GO:0045254 | inferred from sequence or structural similarity with UniProtKB:P08559 AND inferred from sequence or structural similarity with UniProt:P29803 <newline> mitochondrion ; GO:0005739 | inferred from direct assay	pyruvate dehydrogenase (acetyl-transferring) activity ; GO:0004739 | inferred from sequence or structural similarity with UniProtKB:P08559 AND inferred from sequence or structural similarity with UniProt:P29803
CR45566-RA	19.6593	57.6568	6.1793	2.36229	-2.25326	0.209749	1.6352e-05	-	CR45566	-	-	-
CG3756-RA	668.417	817.136	330.593	229.142	-1.38441	0.383046	1.72273e-05	-	CG3756	transcription from RNA polymerase I promoter ; GO:0006360 | non-traceable author statement <newline> transcription from RNA polymerase III promoter ; GO:0006383 | non-traceable author statement <newline> transcription, DNA-templated ; GO:0006351 | inferred from electronic annotation with InterPro:IPR009025, InterPro:IPR011262, InterPro:IPR011263	DNA-directed RNA polymerase I complex ; GO:0005736 | non-traceable author statement <newline> DNA-directed RNA polymerase III complex ; GO:0005666 | non-traceable author statement <newline> microtubule associated complex ; GO:0005875 | inferred from direct assay	DNA-directed RNA polymerase activity ; GO:0003899 | non-traceable author statement <newline> protein dimerization activity ; GO:0046983 | inferred from electronic annotation with InterPro:IPR009025, InterPro:IPR011262 <newline> DNA-directed RNA polymerase activity ; GO:0003899 | inferred from electronic annotation with InterPro:IPR011262, InterPro:IPR011263
Trim9-RB	4018.93	2888.8	6702.48	6128.96	1.06805	2.0966	1.7319e-05	Tripartite motif containing 9	Trim9	axon midline choice point recognition ; GO:0016199 | inferred from mutant phenotype <newline> axon guidance ; GO:0007411 | inferred from mutant phenotype <newline> neurogenesis ; GO:0022008 | inferred from mutant phenotype <newline> netrin-activated signaling pathway ; GO:0038007 | inferred from genetic interaction with fra inferred from physical interaction with fra inferred from physical intera…	intracellular ; GO:0005622 | inferred from electronic annotation with InterPro:IPR000315, InterPro:IPR003649 <newline> cellular_component ; GO:0005575 | no biological data available	zinc ion binding ; GO:0008270 | inferred from electronic annotation with InterPro:IPR000315, InterPro:IPR001841 <newline> zinc ion binding ; GO:0008270 | inferred from sequence model <newline> ubiquitin-protein transferase activity ; GO:0004842 | inferred from sequence or structural similarity with HGNC_gene:Trim9; HGNC:16288
Cyp9f3Psi-RA	900.585	677.964	1496.42	1586.28	1.09808	2.1407	1.76503e-05	Cyp9f3Psi	Cyp9f3Psi	-	-	-
Muc68Ca-RA	5.61695	5.96449	33.9862	79.1367	2.17582	4.51843	1.7771e-05	Mucin 68Ca	Muc68Ca	-	extracellular matrix ; GO:0031012 | inferred from sequence model	extracellular matrix structural constituent ; GO:0005201 | inferred from sequence model
wake-RC	4084.46	3567.76	1356.36	1673.68	-1.1716	0.44393	1.83125e-05	wide awake	wake	asymmetric stem cell division ; GO:0098722 | inferred from mutant phenotype <newline> positive regulation of circadian sleep/wake cycle, sleep ; GO:0045938 | inferred from mutant phenotype <newline> signal transduction ; GO:0007165 | inferred from electronic annotation with InterPro:IPR000159 <newline> asymmetric neuroblast division ; GO:0055059 | inferred from mutant phenotype <newline> regulati…	spindle ; GO:0005819 | inferred from direct assay <newline> centrosome ; GO:0005813 | inferred from direct assay	GABA receptor binding ; GO:0050811 | inferred from physical interaction with Rdl
CG4598-RB	195.657	215.716	505.673	646.086	1.31273	2.48411	1.84024e-05	-	CG4598	metabolic process ; GO:0008152 | inferred from electronic annotation with InterPro:IPR001753	mitochondrion ; GO:0005739 | inferred from sequence or structural similarity with UniProtKB:P23965 <newline> mitochondrion ; GO:0005739 | inferred from direct assay	dodecenoyl-CoA delta-isomerase activity ; GO:0004165 | inferred from sequence or structural similarity with UniProtKB:P23965
GstD3-RA	14741.7	7494.39	2478.93	3498.55	-1.29629	0.407172	1.84545e-05	Glutathione S transferase D3	GstD3	biological_process ; GO:0008150 | no biological data available	cytoplasm ; GO:0005737 | inferred from sequence or structural similarity with RGD:Gsto1; RGD:70952	glutathione transferase activity ; GO:0004364 | non-traceable author statement <newline> glutathione transferase activity ; GO:0004364 | NOT inferred from key residues
CG4554-RA	409.101	417.515	158.602	167.723	-1.25656	0.418542	1.88423e-05	-	CG4554	neurogenesis ; GO:0022008 | inferred from mutant phenotype	-	-
MED30-RA	77.7012	168	44.285	24.804	-1.77768	0.291651	1.89961e-05	Mediator complex subunit 30	MED30	regulation of transcription from RNA polymerase II promoter ; GO:0006357 | inferred by curator from GO:0016592	mediator complex ; GO:0016592 | inferred from direct assay <newline> nucleus ; GO:0005634 | inferred from direct assay	RNA polymerase II transcription cofactor activity ; GO:0001104 | contributes_to inferred by curator from GO:0016592
CG42787-RA	4.68079	2.98225	30.8965	42.5212	2.17394	4.51254	1.91178e-05	-	CG42787	biological_process ; GO:0008150 | no biological data available	cellular_component ; GO:0005575 | no biological data available	molecular_function ; GO:0003674 | no biological data available
mRpS16-RA	52.4249	134.201	29.8666	14.1737	-1.91145	0.265825	1.99777e-05	mitochondrial ribosomal protein S16	mRpS16	translation ; GO:0006412 | inferred from sequence or structural similarity with UniProtKB:Q9Y3D3	mitochondrial small ribosomal subunit ; GO:0005763 | inferred from sequence or structural similarity with UniProtKB:Q9Y3D3 <newline> mitochondrial small ribosomal subunit ; GO:0005763 | non-traceable author statement	structural constituent of ribosome ; GO:0003735 | inferred from sequence or structural similarity with UniProtKB:Q9Y3D3 <newline> structural constituent of ribosome ; GO:0003735 | non-traceable author statement
CG31673-RB	159.147	150.106	367.668	445.292	1.3113	2.48164	2.07222e-05	-	CG31673	oxidation-reduction process ; GO:0055114 | inferred from electronic annotation with InterPro:IPR006139, InterPro:IPR006140	-	glyoxylate reductase (NADP) activity ; GO:0030267 | inferred from sequence or structural similarity with UniProtKB:Q9UBQ7 <newline> NAD binding ; GO:0051287 | inferred from electronic annotation with InterPro:IPR006139, InterPro:IPR006140
l(1)G0156-RC	7125.1	7257.8	15210.4	15258	1.02102	2.02936	2.10471e-05	lethal (1) G0156	l(1)G0156	tricarboxylic acid cycle ; GO:0006099 | inferred from sequence or structural similarity with UniProtKB:P50213 <newline> tricarboxylic acid cycle ; GO:0006099 | inferred from sequence or structural similarity with UniProtKB:P56471	lipid particle ; GO:0005811 | inferred from direct assay <newline> mitochondrial matrix ; GO:0005759 | inferred from sequence or structural similarity with SGD_LOCUS:IDH2; SGD:S000005662 <newline> mitochondrion ; GO:0005739 | inferred from sequence or structural similarity with UniProtKB:P50213 <newline> microtubule associated complex ; GO:0005875 | inferred from direct assay <newline> mitochondr…	isocitrate dehydrogenase (NAD+) activity ; GO:0004449 | inferred from sequence or structural similarity with SGD_LOCUS:IDH2; SGD:S000005662 <newline> isocitrate dehydrogenase (NAD+) activity ; GO:0004449 | inferred from sequence or structural similarity with UniProtKB:P50213 <newline> NAD binding ; GO:0051287 | inferred from electronic annotation with InterPro:IPR001804, InterPro:IPR019818 <newli…
CG31357-RA	417.527	830.059	298.666	178.353	-1.50737	0.351752	2.11746e-05	-	CG31357	biological_process ; GO:0008150 | no biological data available	cellular_component ; GO:0005575 | no biological data available	molecular_function ; GO:0003674 | no biological data available
ms(2)34Fe-RA	88.9351	65.6094	12.3586	14.1737	-1.89821	0.268277	2.11832e-05	-	CG33090	bile acid metabolic process ; GO:0008206 | inferred from sequence or structural similarity with UniProtKB:Q9HCG7 <newline> glycoside catabolic process ; GO:0016139 | inferred from sequence or structural similarity with UniProtKB:Q9HCG7 <newline> sphingolipid metabolic process ; GO:0006665 | inferred from electronic annotation with InterPro:IPR006775	integral component of membrane ; GO:0016021 | inferred from sequence or structural similarity with UniProtKB:Q9HCG7	beta-glucosidase activity ; GO:0008422 | inferred from sequence or structural similarity with UniProtKB:Q9HCG7 <newline> glucosylceramidase activity ; GO:0004348 | inferred from electronic annotation with InterPro:IPR006775
mex1-RB	360.421	224.663	76.2114	87.4047	-1.38114	0.383915	2.13787e-05	midgut expression 1	mex1	electron transport chain ; GO:0022900 | inferred from electronic annotation with InterPro:IPR011759	integral component of membrane ; GO:0016021 | inferred from electronic annotation with InterPro:IPR011759	-
Desat1-RC	9.36159	9.94082	75.1815	48.4269	1.98787	3.96651	2.15912e-05	Desaturase 1	Desat1	cuticle hydrocarbon biosynthetic process ; GO:0006723 | inferred from mutant phenotype <newline> pheromone biosynthetic process ; GO:0042811 | inferred from mutant phenotype <newline> fatty acid biosynthetic process ; GO:0006633 | non-traceable author statement <newline> regulation of autophagy ; GO:0010506 | inferred from mutant phenotype <newline> regulation of lipid metabolic process ; GO:0019…	lipid particle ; GO:0005811 | inferred from direct assay <newline> endoplasmic reticulum ; GO:0005783 | inferred from direct assay <newline> cytoplasmic vesicle ; GO:0031410 | inferred from direct assay <newline> integral component of membrane ; GO:0016021 | inferred from electronic annotation with InterPro:IPR009160	stearoyl-CoA 9-desaturase activity ; GO:0004768 | inferred from sequence or structural similarity with EMBL:AF097514; protein_id:AAD29870.1 <newline> stearoyl-CoA 9-desaturase activity ; GO:0004768 | non-traceable author statement
jumu-RA	1990.27	1542.82	3310.05	4038.33	1.15191	2.22208	2.16719e-05	jumeau	jumu	imaginal disc-derived wing morphogenesis ; GO:0007476 | inferred from mutant phenotype <newline> chromatin organization ; GO:0006325 | traceable author statement <newline> dorsal closure ; GO:0007391 | traceable author statement <newline> compound eye development ; GO:0048749 | inferred from mutant phenotype <newline> muscle organ development ; GO:0007517 | inferred from mutant phenotype <newline…	nucleus ; GO:0005634 | non-traceable author statement <newline> nucleus ; GO:0005634 | inferred from direct assay <newline> nucleolus ; GO:0005730 | inferred from direct assay <newline> polytene chromosome ; GO:0005700 | inferred from direct assay <newline> polytene chromosome chromocenter ; GO:0005701 | inferred from direct assay <newline> chromatin ; GO:0000785 | colocalizes_with inferred from …	chromatin binding ; GO:0003682 | non-traceable author statement <newline> transcription factor activity, sequence-specific DNA binding ; GO:0003700 | non-traceable author statement <newline> transcription factor activity, sequence-specific DNA binding ; GO:0003700 | inferred from sequence or structural similarity <newline> transcription regulatory region sequence-specific DNA binding ; GO:0000976…
olf186-M-RA	1503.47	1685.96	741.516	777.193	-1.08175	0.472455	2.19934e-05	olf186-M	olf186-M	biological_process ; GO:0008150 | no biological data available	cellular_component ; GO:0005575 | no biological data available	molecular_function ; GO:0003674 | no biological data available <newline> receptor binding ; GO:0005102 | inferred from electronic annotation with InterPro:IPR029325
dlt-RA	310.805	519.905	192.588	125.201	-1.46481	0.362284	2.22897e-05	discs lost	dlt	olfactory behavior ; GO:0042048 | inferred from mutant phenotype <newline> olfactory behavior ; GO:0042048 | inferred from expression pattern <newline> morphogenesis of a polarized epithelium ; GO:0001738 | traceable author statement <newline> lateral inhibition ; GO:0046331 | inferred from mutant phenotype <newline> imaginal disc morphogenesis ; GO:0007560 | inferred from mutant phenotype <newli…	cytoplasm ; GO:0005737 | inferred from direct assay	molecular_function ; GO:0003674 | no biological data available
Mkp3-RD	396.931	726.674	294.547	223.236	-1.3062	0.404384	2.25028e-05	Mitogen-activated protein kinase phosphatase 3	Mkp3	imaginal disc-derived wing vein specification ; GO:0007474 | inferred from mutant phenotype <newline> negative regulation of MAPK cascade ; GO:0043409 | inferred from mutant phenotype <newline> protein dephosphorylation ; GO:0006470 | inferred from direct assay <newline> protein dephosphorylation ; GO:0006470 | non-traceable author statement <newline> maintenance of epithelial integrity, open tra…	cytoplasm ; GO:0005737 | inferred from direct assay <newline> cytosol ; GO:0005829 | inferred from biological aspect of ancestor with PANTHER:PTN000016826	phosphatase activity ; GO:0016791 | inferred from direct assay <newline> protein tyrosine/serine/threonine phosphatase activity ; GO:0008138 | non-traceable author statement <newline> MAP kinase tyrosine/serine/threonine phosphatase activity ; GO:0017017 | inferred from sequence or structural similarity with EMBL:U43223 <newline> protein tyrosine/serine/threonine phosphatase activity ; GO:0008138…
babos-RB	234.04	176.947	430.491	478.364	1.23201	2.34894	2.28158e-05	babos	babos	regulation of dendrite morphogenesis ; GO:0048814 | inferred from mutant phenotype	perivitelline space ; GO:0098595 | inferred from direct assay	-
CG2046-RA	99.2328	245.538	78.2712	57.8761	-1.5207	0.348516	2.34632e-05	-	CG2046	-	proteasome complex ; GO:0000502 | colocalizes_with inferred from direct assay	-
CR44567-RA	8.42543	2.98225	39.1356	37.7966	2.08169	4.23301	2.35439e-05	-	CR44567	-	-	-
CG32982-RF	233.104	151.101	376.937	457.103	1.29257	2.44964	2.36691e-05	-	CG32982	-	-	-
CG9119-RA	14.0424	35.787	178.17	100.397	1.80115	3.48497	2.37441e-05	-	CG9119	biological_process ; GO:0008150 | no biological data available	nucleus ; GO:0005634 | inferred from electronic annotation with InterPro:IPR015021 <newline> cellular_component ; GO:0005575 | no biological data available	hydrolase activity, acting on ester bonds ; GO:0016788 | inferred from sequence or structural similarity with HGNC_gene:C11orf54; HGNC:30204 <newline> zinc ion binding ; GO:0008270 | inferred from sequence or structural similarity with HGNC_gene:C11orf54; HGNC:30204
CG9674-RI	52.4249	68.5917	12.3586	3.54344	-2.12219	0.229698	2.39667e-05	-	CG9674	oxidation-reduction process ; GO:0055114 | inferred from electronic annotation with InterPro:IPR002489, InterPro:IPR002932, InterPro:IPR006005, InterPro:IPR006982, InterPro:IPR012220, InterPro:IPR023753 <newline> glutamate biosynthetic process ; GO:0006537 | inferred from electronic annotation with InterPro:IPR002932, InterPro:IPR006005, InterPro:IPR012220	-	glutamate synthase (NADPH) activity ; GO:0004355 | inferred from sequence or structural similarity with UniProtKB:Q03460 <newline> iron-sulfur cluster binding ; GO:0051536 | inferred from electronic annotation with InterPro:IPR009051 <newline> glutamate synthase (NADH) activity ; GO:0016040 | inferred from electronic annotation with InterPro:IPR012220 <newline> flavin adenine dinucleotide binding…
CG42867-RB	135.743	64.6154	195.678	294.105	1.54128	2.91052	2.40237e-05	-	CG42867	biological_process ; GO:0008150 | no biological data available	cellular_component ; GO:0005575 | no biological data available	molecular_function ; GO:0003674 | no biological data available
RpII18-RA	463.399	637.207	232.754	133.469	-1.53871	0.344194	2.40365e-05	RNA polymerase II 18kD subunit	RpII18	transcription from RNA polymerase II promoter ; GO:0006366 | non-traceable author statement <newline> mitotic G2 DNA damage checkpoint ; GO:0007095 | inferred from genetic interaction with nbs <newline> transcription from RNA polymerase II promoter ; GO:0006366 | inferred from sequence or structural similarity with HGNC_gene:POLR2F; HGNC:9193; OMIM:604414 inferred from sequence or structural simi…	DNA-directed RNA polymerase II, core complex ; GO:0005665 | non-traceable author statement <newline> DNA-directed RNA polymerase II, core complex ; GO:0005665 | inferred from direct assay <newline> DNA-directed RNA polymerase II, core complex ; GO:0005665 | inferred from sequence or structural similarity with HGNC_gene:POLR2F; HGNC:9193; OMIM:604414 inferred from sequence or structural similarity…	DNA-directed RNA polymerase activity ; GO:0003899 | non-traceable author statement <newline> DNA binding ; GO:0003677 | inferred from electronic annotation with InterPro:IPR006110, InterPro:IPR006111, InterPro:IPR012293, InterPro:IPR020708 <newline> DNA-directed RNA polymerase activity ; GO:0003899 | inferred from electronic annotation with InterPro:IPR006110, InterPro:IPR006111, InterPro:IPR0122…
ND-B22-RA	141.36	156.071	513.912	375.604	1.38171	2.60577	2.46089e-05	NADH dehydrogenase (ubiquinone) B22 subunit	ND-B22	mitochondrial electron transport, NADH to ubiquinone ; GO:0006120 | inferred from sequence or structural similarity with UniProtKB:Q9Y6M9	mitochondrial respiratory chain complex I ; GO:0005747 | inferred from sequence or structural similarity with UniProtKB:Q02369 <newline> mitochondrial respiratory chain complex I ; GO:0005747 | inferred from sequence or structural similarity with UniProtKB:Q9Y6M9	NADH dehydrogenase (ubiquinone) activity ; GO:0008137 | inferred from sequence or structural similarity with UniProtKB:Q02369 <newline> NADH dehydrogenase activity ; GO:0003954 | inferred from sequence or structural similarity with UniProtKB:Q9Y6M9
dbe-RA	120.764	174.958	54.5838	37.7966	-1.60914	0.327794	2.48379e-05	dribble	dbe	rRNA processing ; GO:0006364 | inferred from mutant phenotype <newline> positive regulation of multicellular organism growth ; GO:0040018 | inferred from mutant phenotype	nucleolus ; GO:0005730 | inferred from direct assay <newline> nucleoplasm ; GO:0005654 | inferred from direct assay	RNA binding ; GO:0003723 | inferred from electronic annotation with InterPro:IPR004088
mod(mdg4)-RD	142.296	137.183	42.2252	24.804	-1.7144	0.304728	2.53617e-05	modifier of mdg4	mod(mdg4)	regulation of chromatin assembly or disassembly ; GO:0001672 | inferred from mutant phenotype <newline> chromatin organization ; GO:0006325 | non-traceable author statement <newline> germ cell migration ; GO:0008354 | inferred from genetic interaction with wun2 AND inferred from mutant phenotype <newline> oogenesis ; GO:0048477 | inferred from mutant phenotype <newline> male meiosis I ; GO:000714…	chromatin ; GO:0000785 | inferred from mutant phenotype <newline> nucleus ; GO:0005634 | non-traceable author statement <newline> nucleus ; GO:0005634 | inferred from direct assay <newline> polytene chromosome ; GO:0005700 | inferred from direct assay <newline> plasma membrane ; GO:0005886 | inferred from sequence or structural similarity <newline> nucleolus ; GO:0005730 | colocalizes_with inferr…	protein binding ; GO:0005515 | inferred from physical interaction with su(Hw) <newline> chromatin binding ; GO:0003682 | inferred from mutant phenotype <newline> phosphatidate phosphatase activity ; GO:0008195 | inferred from sequence or structural similarity <newline> protein binding ; GO:0005515 | inferred from physical interaction with UniProtKB:Q24478 <newline> POZ domain binding ; GO:0031208…
CG18528-RA	25.2763	27.8343	138.004	93.3105	1.72837	3.31354	2.56336e-05	-	CG18528	tRNA modification ; GO:0006400 | inferred from electronic annotation with InterPro:IPR004520	intracellular ; GO:0005622 | inferred from electronic annotation with InterPro:IPR004520	GTP binding ; GO:0005525 | inferred from electronic annotation with InterPro:IPR004520, InterPro:IPR005225, InterPro:IPR006073 <newline> GTPase activity ; GO:0003924 | inferred from electronic annotation with InterPro:IPR004520
CG42541-RE	20.5955	13.9172	67.9723	76.7744	1.80134	3.48544	2.60538e-05	-	CG42541	small GTPase mediated signal transduction ; GO:0007264 | inferred from electronic annotation with InterPro:IPR001806 <newline> phagocytosis ; GO:0006909 | inferred from mutant phenotype	membrane ; GO:0016020 | inferred from electronic annotation with InterPro:IPR020849	GTP binding ; GO:0005525 | inferred from sequence or structural similarity with EMBL:U91601
CG32708-RA	47.7441	109.349	22.6574	9.44916	-1.96941	0.255357	2.61153e-05	-	CG32708	neurogenesis ; GO:0022008 | inferred from mutant phenotype	-	nucleic acid binding ; GO:0003676 | inferred from electronic annotation with InterPro:IPR000504 <newline> nucleotide binding ; GO:0000166 | inferred from electronic annotation with InterPro:IPR012677
CG15617-RA	1.87232	1.98816	28.8367	27.1663	2.23097	4.69451	2.6347e-05	-	CG15617	-	-	-
CG8617-RA	84.2543	211.74	61.793	37.7966	-1.65081	0.318462	2.69797e-05	-	CG8617	-	prefoldin complex ; GO:0016272 | colocalizes_with inferred from direct assay	-
CG7523-RA	168.509	216.71	74.1516	67.3253	-1.4229	0.372963	2.72916e-05	-	CG7523	-	-	-
sna-RA	309.869	245.538	608.661	1008.7	1.48434	2.79789	2.73777e-05	snail	sna	gastrulation involving germ band extension ; GO:0010004 | inferred from mutant phenotype <newline> anterior midgut invagination ; GO:0007375 | non-traceable author statement <newline> mesodermal cell fate commitment ; GO:0001710 | traceable author statement <newline> ventral furrow formation ; GO:0007370 | traceable author statement <newline> mesodermal cell fate determination ; GO:0007500 | trac…	nucleus ; GO:0005634 | inferred from direct assay AND inferred from sequence or structural similarity <newline> nucleus ; GO:0005634 | non-traceable author statement <newline> nucleus ; GO:0005634 | inferred from sequence or structural similarity	transcription factor activity, sequence-specific DNA binding ; GO:0003700 | non-traceable author statement <newline> DNA binding ; GO:0003677 | non-traceable author statement <newline> RNA polymerase II regulatory region sequence-specific DNA binding ; GO:0000977 | inferred from direct assay <newline> sequence-specific DNA binding ; GO:0043565 | inferred from direct assay <newline> metal ion bind…
Pebp1-RA	62.7226	228.639	57.6735	27.1663	-1.7875	0.289674	2.83793e-05	Phosphatidylethanolamine-binding protein 1	Pebp1	defense response to Gram-negative bacterium ; GO:0050829 | inferred from mutant phenotype <newline> defense response to Gram-positive bacterium ; GO:0050830 | inferred from mutant phenotype <newline> regulation of antimicrobial humoral response ; GO:0002759 | inferred from mutant phenotype	-	-
mRpL47-RB	163.828	385.704	98.8688	35.4344	-1.86183	0.275126	2.84308e-05	mitochondrial ribosomal protein L47	mRpL47	translation ; GO:0006412 | inferred from electronic annotation with InterPro:IPR010729 <newline> mitochondrial translation ; GO:0032543 | inferred by curator from GO:0005762	mitochondrial large ribosomal subunit ; GO:0005762 | inferred from sequence or structural similarity with UniProtKB:Q9HD33	structural constituent of ribosome ; GO:0003735 | inferred from sequence or structural similarity with UniProtKB:Q9HD33
Pgm-RA	324.847	530.84	218.335	187.802	-1.23727	0.424174	2.90345e-05	phosphoglucose mutase	Pgm	glycogen biosynthetic process ; GO:0005978 | inferred from mutant phenotype <newline> flight ; GO:0060361 | inferred from mutant phenotype <newline> lateral inhibition ; GO:0046331 | inferred from mutant phenotype <newline> galactose catabolic process ; GO:0019388 | inferred from biological aspect of ancestor with PANTHER:PTN000501327 <newline> trehalose biosynthetic process ; GO:0005992 | inferr…	cytosol ; GO:0005829 | inferred from biological aspect of ancestor with PANTHER:PTN000501326	phosphoglucomutase activity ; GO:0004614 | inferred from sequence or structural similarity with UniProtKB:P37012 <newline> phosphoglucomutase activity ; GO:0004614 | inferred from direct assay <newline> phosphoglycerate mutase activity ; GO:0004619 | inferred from mutant phenotype <newline> phosphoglucomutase activity ; GO:0004614 | inferred from sequence or structural similarity with UniProtKB:P…
CG32409-RA	169.445	230.627	79.301	53.1515	-1.53609	0.344818	2.91743e-05	-	CG32409	ribosome biogenesis ; GO:0042254 | inferred from sequence or structural similarity with InterPro:IPR007023 AND inferred from sequence or structural similarity with UniProtKB:Q15050	nucleus ; GO:0005634 | inferred from electronic annotation with InterPro:IPR007023	-
Bmcp-RB	784.501	751.526	1589.11	1735.1	1.07872	2.11216	2.91808e-05	Bmcp	Bmcp	regulation of metabolic process ; GO:0019222 | inferred from mutant phenotype <newline> transmembrane transport ; GO:0055085 | inferred from electronic annotation with InterPro:IPR002067 <newline> sensory perception of sound ; GO:0007605 | inferred from mutant phenotype <newline> mitochondrial transport ; GO:0006839 | inferred from sequence model	mitochondrial inner membrane ; GO:0005743 | inferred from sequence or structural similarity with UniProtKB:O95258 <newline> mitochondrial membrane ; GO:0031966 | inferred from sequence model	transmembrane transporter activity ; GO:0022857 | inferred from sequence or structural similarity with UniProtKB:O95258 <newline> transmembrane transporter activity ; GO:0022857 | inferred from sequence model
CG12413-RA	165.7	259.455	72.0919	28.3475	-1.83032	0.281203	2.93004e-05	-	CG12413	translation ; GO:0006412 | inferred from sequence or structural similarity with SGD_LOCUS:IFM1; SGD:S000005383 <newline> translational initiation ; GO:0006413 | inferred from sequence or structural similarity with UniProtKB:P46199	mitochondrion ; GO:0005739 | inferred from sequence or structural similarity with SGD_LOCUS:IFM1; SGD:S000005383 <newline> mitochondrion ; GO:0005739 | inferred from sequence or structural similarity with UniProtKB:P46199	translation initiation factor activity ; GO:0003743 | inferred from sequence or structural similarity with SGD_LOCUS:IFM1; SGD:S000005383 <newline> translation initiation factor activity ; GO:0003743 | inferred from sequence or structural similarity with UniProtKB:P46199 <newline> GTP binding ; GO:0005525 | inferred from electronic annotation with InterPro:IPR000795, InterPro:IPR005225 <newline> …
CG42389-RH	18133.4	19110.2	7914.66	9313.33	-1.08266	0.472159	2.98264e-05	-	CG42389	biological_process ; GO:0008150 | no biological data available	plasma membrane ; GO:0005886 | inferred from direct assay	molecular_function ; GO:0003674 | no biological data available
CG30349-RA	89.8712	171.976	51.4942	42.5212	-1.54914	0.341714	3.11812e-05	-	CG30349	cellular response to starvation ; GO:0009267 | inferred from expression pattern	-	-
CG32344-RA	281.784	351.905	135.945	96.8539	-1.40812	0.376803	3.12302e-05	-	CG32344	neurogenesis ; GO:0022008 | inferred from mutant phenotype	nucleus ; GO:0005634 | inferred from electronic annotation with InterPro:IPR012541	helicase activity ; GO:0004386 | inferred from sequence or structural similarity <newline> ATP-dependent RNA helicase activity ; GO:0004004 | inferred from sequence or structural similarity with UniProtKB:O49289 <newline> ATP binding ; GO:0005524 | inferred from electronic annotation with InterPro:IPR011545, InterPro:IPR012541 <newline> RNA binding ; GO:0003723 | inferred from electronic annotati…
mRpL12-RA	124.509	374.769	124.616	79.1367	-1.51149	0.350748	3.16562e-05	mitochondrial ribosomal protein L12	mRpL12	translation ; GO:0006412 | inferred from sequence or structural similarity <newline> translation ; GO:0006412 | inferred from sequence or structural similarity with UniProtKB:P52815 <newline> cell growth ; GO:0016049 | inferred from mutant phenotype <newline> mitochondrion organization ; GO:0007005 | inferred from mutant phenotype <newline> translation ; GO:0006412 | inferred from sequence or str…	mitochondrial large ribosomal subunit ; GO:0005762 | inferred from sequence or structural similarity <newline> mitochondrial large ribosomal subunit ; GO:0005762 | inferred from sequence or structural similarity with UniProtKB:P52815 <newline> mitochondrial large ribosomal subunit ; GO:0005762 | inferred from sequence or structural similarity with UniProtKB:P53163 <newline> mitochondrial small ri…	structural constituent of ribosome ; GO:0003735 | inferred from sequence or structural similarity <newline> structural constituent of ribosome ; GO:0003735 | inferred from sequence or structural similarity with UniProtKB:P52815 <newline> structural constituent of ribosome ; GO:0003735 | inferred from sequence or structural similarity with UniProtKB:P53163 <newline> chromatin binding ; GO:0003682 …
CG10592-RA	56.1695	211.74	10.2988	40.1589	-2.02676	0.245405	3.21775e-05	-	CG10592	dephosphorylation ; GO:0016311 | inferred from sequence or structural similarity with HGNC_gene:ALPP; HGNC:439	cell surface ; GO:0009986 | inferred from sequence or structural similarity with HGNC_gene:ALPP; HGNC:439	alkaline phosphatase activity ; GO:0004035 | inferred from sequence or structural similarity with EMBL:M24439 <newline> alkaline phosphatase activity ; GO:0004035 | inferred from sequence or structural similarity with HGNC_gene:ALPP; HGNC:439
CG16898-RA	4812.79	1823.15	532.45	851.606	-1.38911	0.381801	3.22292e-05	-	CG16898	-	-	-
cv-c-RC	2445.25	2310.25	4735.4	5054.12	1.0252	2.03525	3.25264e-05	crossveinless c	cv-c	Malpighian tubule morphogenesis ; GO:0007443 | inferred from mutant phenotype <newline> dorsal closure ; GO:0007391 | inferred from mutant phenotype <newline> head involution ; GO:0008258 | inferred from mutant phenotype <newline> midgut development ; GO:0007494 | inferred from mutant phenotype <newline> spiracle morphogenesis, open tracheal system ; GO:0035277 | inferred from mutant phenotype <n…	cell cortex ; GO:0005938 | inferred by curator from GO:0033109 <newline> basolateral plasma membrane ; GO:0016323 | inferred from direct assay	lipid binding ; GO:0008289 | inferred from electronic annotation with InterPro:IPR002913 <newline> GTPase activator activity ; GO:0005096 | inferred from sequence or structural similarity with UniProtKB:Q9R0Z9 <newline> GTPase activator activity ; GO:0005096 | inferred from genetic interaction with Rho1, Rac1, Rac2 <newline> GTPase activator activity ; GO:0005096 | inferred from mutant phenotype
eIF2D-RA	122.637	192.852	62.8229	53.1515	-1.47957	0.358596	3.29079e-05	eukaryotic translation initiation factor 2D	eIF2D	translational initiation ; GO:0006413 | inferred from sequence or structural similarity with InterPro:IPR001950 <newline> translational initiation ; GO:0006413 | inferred from sequence or structural similarity with HGNC_gene:EIF2D; HGNC:6583	cytoplasm ; GO:0005737 | inferred from sequence or structural similarity with HGNC_gene:EIF2D; HGNC:6583	translation initiation factor activity ; GO:0003743 | inferred from sequence or structural similarity with InterPro:IPR001950 <newline> translation initiation factor activity ; GO:0003743 | inferred from sequence or structural similarity with HGNC_gene:EIF2D; HGNC:6583
CG6178-RA	1366.79	1024.9	2313.12	2165.04	1.04631	2.06524	3.30112e-05	-	CG6178	fatty-acyl-CoA biosynthetic process ; GO:0046949 | inferred from direct assay <newline> long-chain fatty acid metabolic process ; GO:0001676 | inferred from direct assay <newline> acyl-CoA metabolic process ; GO:0006637 | inferred from direct assay	peroxisome ; GO:0005777 | inferred from sequence model	luciferin monooxygenase activity ; GO:0045289 | NOT inferred from direct assay <newline> long-chain fatty acid-CoA ligase activity ; GO:0004467 | inferred from direct assay <newline> fatty-acyl-CoA synthase activity ; GO:0004321 | inferred from direct assay
ATPsyndelta-RC	143.232	131.219	324.413	357.887	1.25827	2.39208	3.35293e-05	ATP synthase, delta subunit	ATPsyndelta	proton transport ; GO:0015992 | inferred from sequence or structural similarity with UniProtKB:P30049 <newline> ATP synthesis coupled proton transport ; GO:0015986 | inferred from electronic annotation with InterPro:IPR001469, InterPro:IPR020546	lipid particle ; GO:0005811 | inferred from direct assay <newline> mitochondrial proton-transporting ATP synthase complex, catalytic core F(1) ; GO:0000275 | inferred from sequence or structural similarity with UniProtKB:P30049 <newline> mitochondrion ; GO:0005739 | inferred from direct assay	hydrogen-exporting ATPase activity, phosphorylative mechanism ; GO:0008553 | inferred from sequence or structural similarity with UniProtKB:P35434 <newline> hydrogen-exporting ATPase activity, phosphorylative mechanism ; GO:0008553 | inferred from sequence or structural similarity with UniProtKB:P30049 <newline> proton-transporting ATPase activity, rotational mechanism ; GO:0046961 | inferred fro…
Seipin-RA	965.18	949.349	2047.41	2807.58	1.24751	2.37432	3.35942e-05	Seipin	Seipin	regulation of lipid storage ; GO:0010883 | inferred from mutant phenotype <newline> regulation of lipid biosynthetic process ; GO:0046890 | inferred from mutant phenotype inferred from genetic interaction with mdy inferred from genetic interaction with SCAP inferred from genetic interaction with mino <newline> phosphatidic acid metabolic process ; GO:0046473 | inferred from mutant phenotype <newl…	endoplasmic reticulum ; GO:0005783 | inferred from direct assay	molecular_function ; GO:0003674 | no biological data available
CG12825-RA	212.508	308.166	108.138	64.963	-1.5458	0.342505	3.37228e-05	-	CG12825	-	integral component of membrane ; GO:0016021 | inferred from sequence model	-
Claspin-RB	24.3401	11.929	70.0321	64.963	1.78469	3.44544	3.44701e-05	Claspin	Claspin	mitotic DNA replication checkpoint ; GO:0033314 | inferred from mutant phenotype	nucleus ; GO:0005634 | inferred from direct assay	molecular_function ; GO:0003674 | no biological data available
CG9715-RA	1826.45	2483.22	1177.16	1099.65	-1.04473	0.484734	3.49243e-05	-	CG9715	-	-	zinc ion binding ; GO:0008270 | inferred from electronic annotation with InterPro:IPR001878 <newline> nucleic acid binding ; GO:0003676 | inferred from electronic annotation with InterPro:IPR001878
CG8814-RA	1129.01	1187.93	2463.48	3035.54	1.13876	2.20192	3.50278e-05	-	CG8814	cellular acyl-CoA homeostasis ; GO:0042049 | inferred from sequence or structural similarity with SGD_LOCUS:ACB1; SGD:S000003269	-	fatty-acyl-CoA binding ; GO:0000062 | inferred from sequence or structural similarity with SGD_LOCUS:ACB1; SGD:S000003269 <newline> diazepam binding ; GO:0050809 | inferred from sequence or structural similarity with UniProtKB:P07106 <newline> enzyme inhibitor activity ; GO:0004857 | inferred from sequence or structural similarity with UniProtKB:P07106
CG43062-RA	133.871	99.4082	258.501	359.068	1.41485	2.66633	3.53779e-05	-	CG43062	biological_process ; GO:0008150 | no biological data available	cellular_component ; GO:0005575 | no biological data available	molecular_function ; GO:0003674 | no biological data available
Ag5r2-RA	14.9785	241.562	35.016	7.08687	-2.07426	0.237457	3.55093e-05	Antigen 5-related 2	Ag5r2	biological_process ; GO:0008150 | no biological data available	extracellular region ; GO:0005576 | inferred from sequence model	molecular_function ; GO:0003674 | no biological data available
Cht9-RA	7.48927	67.5976	4.11953	7.08687	-2.12945	0.228544	3.60361e-05	Cht9	Cht9	chitin catabolic process ; GO:0006032 | inferred from direct assay <newline> carbohydrate metabolic process ; GO:0005975 | inferred from electronic annotation with InterPro:IPR001223, InterPro:IPR001579, InterPro:IPR013781	extracellular space ; GO:0005615 | inferred from direct assay	chitinase activity ; GO:0004568 | inferred from sequence or structural similarity with UniProtKB:Q23737 <newline> chitinase activity ; GO:0004568 | inferred from direct assay
ND-MLRQ-RC	342.634	319.1	741.516	715.774	1.11276	2.16259	3.68491e-05	NADH dehydrogenase (ubiquinone) MLRQ subunit	ND-MLRQ	mitochondrial electron transport, NADH to ubiquinone ; GO:0006120 | inferred from sequence or structural similarity with UniProtKB:O00483	mitochondrial respiratory chain complex I ; GO:0005747 | inferred from sequence or structural similarity with UniProtKB:O00483	NADH dehydrogenase activity ; GO:0003954 | inferred from sequence or structural similarity with UniProtKB:O00483
CG8931-RA	176.934	215.716	70.0321	75.5933	-1.39026	0.381495	3.68777e-05	-	CG8931	biological_process ; GO:0008150 | no biological data available	cellular_component ; GO:0005575 | no biological data available	molecular_function ; GO:0003674 | no biological data available
FASN2-RB	9.36159	2.98225	31.9264	49.6081	2.05031	4.14196	3.70877e-05	Fatty acid synthase 2	FASN2	cuticle hydrocarbon biosynthetic process ; GO:0006723 | inferred from mutant phenotype <newline> methyl-branched fatty acid biosynthetic process ; GO:1902321 | inferred from mutant phenotype <newline> cellular response to sucrose stimulus ; GO:0071329 | inferred from direct assay <newline> oxidation-reduction process ; GO:0055114 | inferred from electronic annotation with InterPro:IPR013149	lipid particle ; GO:0005811 | inferred from direct assay	3-oxoacyl-[acyl-carrier-protein] synthase activity ; GO:0004315 | inferred from sequence or structural similarity with UniProtKB:P12785 <newline> [acyl-carrier-protein] S-acetyltransferase activity ; GO:0004313 | inferred from sequence or structural similarity with UniProtKB:P12785 <newline> [acyl-carrier-protein] S-malonyltransferase activity ; GO:0004314 | inferred from sequence or structural s…
CG9548-RA	35.574	109.349	22.6574	20.0795	-1.76384	0.294463	3.71832e-05	-	CG9548	mRNA splicing, via spliceosome ; GO:0000398 | inferred by curator from GO:0071011|GO:0071013 <newline> mRNA splicing, via spliceosome ; GO:0000398 | inferred from sequence or structural similarity with HGNC_gene:PHF5A; HGNC:18000 <newline> sensory perception of pain ; GO:0019233 | inferred from mutant phenotype <newline> regulation of glucose metabolic process ; GO:0010906 | inferred from mutant …	precatalytic spliceosome ; GO:0071011 | inferred from direct assay <newline> catalytic step 2 spliceosome ; GO:0071013 | inferred from direct assay	poly(A) RNA binding ; GO:0044822 | inferred from sequence or structural similarity with HGNC_gene:PHF5A; HGNC:18000
CG3894-RC	291.145	508.97	200.827	142.919	-1.35428	0.391129	3.82933e-05	-	CG3894	intracellular signal transduction ; GO:0035556 | inferred from electronic annotation with InterPro:IPR001496	-	-
CG5214-RA	4464.54	4271.57	8780.79	8832.6	0.991452	1.98818	3.94012e-05	-	CG5214	tricarboxylic acid cycle ; GO:0006099 | inferred from sequence or structural similarity with UniProtKB:P36957 <newline> negative regulation of neuroblast proliferation ; GO:0007406 | inferred from mutant phenotype <newline> cellular respiration ; GO:0045333 | inferred from mutant phenotype	mitochondrial oxoglutarate dehydrogenase complex ; GO:0009353 | inferred from sequence or structural similarity with UniProtKB:Q01205 <newline> mitochondrial oxoglutarate dehydrogenase complex ; GO:0009353 | inferred from sequence or structural similarity with UniProtKB:P36957 <newline> lipid particle ; GO:0005811 | inferred from direct assay <newline> microtubule associated complex ; GO:0005875 …	dihydrolipoyllysine-residue succinyltransferase activity ; GO:0004149 | inferred from sequence or structural similarity with UniProtKB:Q01205 <newline> dihydrolipoyllysine-residue succinyltransferase activity ; GO:0004149 | inferred from sequence or structural similarity with UniProtKB:P36957
mod(mdg4)-RR	87.9989	135.195	31.9264	38.9778	-1.60176	0.329474	3.9471e-05	modifier of mdg4	mod(mdg4)	regulation of chromatin assembly or disassembly ; GO:0001672 | inferred from mutant phenotype <newline> chromatin organization ; GO:0006325 | non-traceable author statement <newline> germ cell migration ; GO:0008354 | inferred from genetic interaction with wun2 AND inferred from mutant phenotype <newline> oogenesis ; GO:0048477 | inferred from mutant phenotype <newline> male meiosis I ; GO:000714…	chromatin ; GO:0000785 | inferred from mutant phenotype <newline> nucleus ; GO:0005634 | non-traceable author statement <newline> nucleus ; GO:0005634 | inferred from direct assay <newline> polytene chromosome ; GO:0005700 | inferred from direct assay <newline> plasma membrane ; GO:0005886 | inferred from sequence or structural similarity <newline> nucleolus ; GO:0005730 | colocalizes_with inferr…	protein binding ; GO:0005515 | inferred from physical interaction with su(Hw) <newline> chromatin binding ; GO:0003682 | inferred from mutant phenotype <newline> phosphatidate phosphatase activity ; GO:0008195 | inferred from sequence or structural similarity <newline> protein binding ; GO:0005515 | inferred from physical interaction with UniProtKB:Q24478 <newline> POZ domain binding ; GO:0031208…
VhaM9.7-b-RB	118.892	62.6272	181.26	229.142	1.41854	2.67314	3.97119e-05	Vacuolar H[+] ATPase M9.7 subunit b	VhaM9.7-b	ATP hydrolysis coupled proton transport ; GO:0015991 | inferred from electronic annotation with InterPro:IPR008389, InterPro:IPR017385 <newline> ATP hydrolysis coupled proton transport ; GO:0015991 | inferred by curator from GO:0033181 <newline> ATP hydrolysis coupled proton transport ; GO:0015991 | inferred from sequence model	vacuolar proton-transporting V-type ATPase, V0 domain ; GO:0000220 | inferred from sequence or structural similarity <newline> vacuolar proton-transporting V-type ATPase, V0 domain ; GO:0000220 | inferred from sequence or structural similarity with EMBL:AJ006029; protein_id:CAA06822 <newline> vacuolar proton-transporting V-type ATPase, V0 domain ; GO:0000220 | inferred from sequence model <newlin…	hydrogen ion transmembrane transporter activity ; GO:0015078 | inferred from sequence model with InterPro:IPR008389, InterPro:IPR017385 <newline> hydrogen ion transmembrane transporter activity ; GO:0015078 | inferred from electronic annotation with InterPro:IPR008389, InterPro:IPR017385 <newline> proton-transporting ATPase activity, rotational mechanism ; GO:0046961 | contributes_to inferred by …
CR43242-RA	45.8718	99.4082	21.6276	10.6303	-1.89698	0.268505	3.99811e-05	-	CR43242	-	-	-
mRpL15-RA	662.8	986.13	408.864	274.026	-1.34165	0.394568	4.13475e-05	mitochondrial ribosomal protein L15	mRpL15	translation ; GO:0006412 | inferred from sequence or structural similarity with EMBL:AA128556 <newline> translation ; GO:0006412 | inferred from sequence or structural similarity with SGD_LOCUS:MRPL10; SGD:S000005228 <newline> sensory perception of pain ; GO:0019233 | inferred from mutant phenotype	mitochondrial large ribosomal subunit ; GO:0005762 | inferred from sequence or structural similarity with EMBL:AA128556 <newline> mitochondrial large ribosomal subunit ; GO:0005762 | inferred from sequence or structural similarity with SGD_LOCUS:MRPL10; SGD:S000005228	structural constituent of ribosome ; GO:0003735 | inferred from sequence or structural similarity with EMBL:AA128556 <newline> structural constituent of ribosome ; GO:0003735 | inferred from sequence or structural similarity with SGD_LOCUS:MRPL10; SGD:S000005228
CG7900-RB	524.249	505.988	1075.2	1311.07	1.1515	2.22145	4.26043e-05	-	CG7900	-	-	fatty acid amide hydrolase activity ; GO:0017064 | inferred from sequence or structural similarity with EMBL:U82536 <newline> carbon-nitrogen ligase activity, with glutamine as amido-N-donor ; GO:0016884 | inferred from electronic annotation with InterPro:IPR000120
RpL18A-RA	97265	125967	61796.1	52441.7	-1.05898	0.47997	4.27037e-05	Ribosomal protein L18A	RpL18A	translation ; GO:0006412 | inferred from sequence or structural similarity with UniProtKB:P11249 <newline> mitotic spindle elongation ; GO:0000022 | inferred from mutant phenotype <newline> mitotic spindle organization ; GO:0007052 | inferred from mutant phenotype <newline> centrosome duplication ; GO:0051298 | inferred from mutant phenotype	cytosolic large ribosomal subunit ; GO:0022625 | inferred from sequence or structural similarity with UniProtKB:P11249 <newline> ribosome ; GO:0005840 | non-traceable author statement	structural constituent of ribosome ; GO:0003735 | inferred from sequence or structural similarity with UniProtKB:P11249 <newline> structural constituent of ribosome ; GO:0003735 | non-traceable author statement
GILT1-RA	7279.57	6508.26	2364.61	3117.04	-1.17311	0.443465	4.30594e-05	Gamma-interferon-inducible lysosomal thiol reductase 1	GILT1	positive regulation of defense response to bacterium ; GO:1900426 | inferred from mutant phenotype <newline> oxidation-reduction process ; GO:0055114 | inferred from sequence model with Pfam:PF03227	plasma membrane ; GO:0005886 | inferred from direct assay	disulfide oxidoreductase activity ; GO:0015036 | inferred from sequence model with Pfam:PF03227
Naam-RB	870.628	635.219	249.232	295.286	-1.16939	0.444611	4.36457e-05	Nicotinamide amidase	Naam	determination of adult lifespan ; GO:0008340 | inferred from mutant phenotype <newline> response to oxidative stress ; GO:0006979 | inferred from mutant phenotype <newline> negative regulation of neuron apoptotic process ; GO:0043524 | inferred from direct assay <newline> metabolic process ; GO:0008152 | inferred from electronic annotation with InterPro:IPR000868	-	nicotinamidase activity ; GO:0008936 | inferred from direct assay <newline> calcium ion binding ; GO:0005509 | inferred from electronic annotation with InterPro:IPR002048
epsilonCOP-RA	683.396	1103.43	401.655	209.063	-1.54074	0.34371	4.44511e-05	Coat Protein (coatomer) epsilon	epsilonCOP	retrograde vesicle-mediated transport, Golgi to ER ; GO:0006890 | inferred from sequence or structural similarity with EMBL:U89427	COPI vesicle coat ; GO:0030126 | inferred from sequence or structural similarity with EMBL:U89427 <newline> microtubule associated complex ; GO:0005875 | inferred from direct assay <newline> COPI vesicle coat ; GO:0030126 | inferred from direct assay	structural molecule activity ; GO:0005198 | inferred from electronic annotation with InterPro:IPR006822
CR45600-RA	870.628	886.721	359.429	412.22	-1.12451	0.458657	4.49453e-05	-	CR45600	-	-	-
rec-RA	19.6593	10.9349	57.6735	68.5064	1.80175	3.48642	4.4956e-05	recombination-defective	rec	reciprocal meiotic recombination ; GO:0007131 | inferred from mutant phenotype <newline> DNA replication ; GO:0006260 | inferred from sequence or structural similarity with UniProtKB:Q9UJA3 <newline> reciprocal meiotic recombination ; GO:0007131 | non-traceable author statement	nuclear pre-replicative complex ; GO:0005656 | inferred from sequence or structural similarity with UniProtKB:Q9UJA3 <newline> replication fork ; GO:0005657 | inferred from sequence or structural similarity with UniProtKB:Q9UJA3	ATP-dependent DNA helicase activity ; GO:0004003 | inferred from sequence or structural similarity with UniProtKB:Q9UJA3 <newline> ATP binding ; GO:0005524 | inferred from electronic annotation with InterPro:IPR001208 <newline> DNA binding ; GO:0003677 | inferred from electronic annotation with InterPro:IPR001208
Act42A-RA	26065.5	27361.1	12603.7	13726.1	-1.00082	0.499715	4.54412e-05	Actin 42A	Act42A	cytoskeleton organization ; GO:0007010 | inferred from sequence or structural similarity <newline> phagocytosis ; GO:0006909 | inferred from mutant phenotype <newline> mitotic cytokinesis ; GO:0000281 | inferred from mutant phenotype	actin filament ; GO:0005884 | inferred from sequence or structural similarity <newline> actin filament ; GO:0005884 | non-traceable author statement <newline> microtubule associated complex ; GO:0005875 | inferred from direct assay <newline> brahma complex ; GO:0035060 | inferred from direct assay	structural constituent of cytoskeleton ; GO:0005200 | inferred from sequence or structural similarity
kek2-RA	3.74463	0.994082	19.5678	43.7024	2.17823	4.52597	4.5604e-05	kekkon-2	kek2	negative regulation of epidermal growth factor receptor signaling pathway ; GO:0042059 | NOT inferred from mutant phenotype <newline> sensory perception of pain ; GO:0019233 | inferred from mutant phenotype	integral component of plasma membrane ; GO:0005887 | inferred from sequence model	-
RpS17-RB	47239.5	70942.7	35020.2	31505.9	-1.0098	0.496614	4.65275e-05	Ribosomal protein S17	RpS17	translation ; GO:0006412 | inferred from sequence or structural similarity with MGD:Rps17; MGI:MGI:1309526 <newline> translational elongation ; GO:0006414 | inferred from biological aspect of ancestor with PANTHER:PTN000077142 <newline> ribosomal small subunit assembly ; GO:0000028 | inferred from biological aspect of ancestor with PANTHER:PTN000077142	ribosome ; GO:0005840 | non-traceable author statement <newline> cytosolic small ribosomal subunit ; GO:0022627 | inferred from sequence or structural similarity with MGD:Rps17; MGI:MGI:1309526 <newline> ribosome ; GO:0005840 | inferred from direct assay <newline> cytosolic small ribosomal subunit ; GO:0022627 | inferred from biological aspect of ancestor with PANTHER:PTN000077142	structural constituent of ribosome ; GO:0003735 | inferred from sequence or structural similarity with MGD:Rps17; MGI:MGI:1309526 <newline> structural constituent of ribosome ; GO:0003735 | non-traceable author statement <newline> structural constituent of ribosome ; GO:0003735 | inferred from direct assay
CG15529-RB	77.7012	145.136	481.986	325.996	1.40997	2.65732	4.73349e-05	-	CG15529	-	-	-
CG4338-RA	440.931	546.745	221.425	144.1	-1.39047	0.381441	4.76429e-05	-	CG4338	-	-	-
Tsp42Ed-RB	1608.32	1047.76	2213.22	2707.18	1.11407	2.16456	4.76956e-05	Tetraspanin 42Ed	Tsp42Ed	biological_process ; GO:0008150 | no biological data available	integral component of membrane ; GO:0016021 | inferred from sequence or structural similarity <newline> integral component of membrane ; GO:0016021 | inferred from sequence model <newline> integral component of membrane ; GO:0016021 | inferred from electronic annotation with InterPro:IPR000301, InterPro:IPR008952, InterPro:IPR018499, InterPro:IPR018503	molecular_function ; GO:0003674 | no biological data available
CG18547-RA	155.402	164.024	56.6436	42.5212	-1.50262	0.352912	4.88839e-05	-	CG18547	oxidation-reduction process ; GO:0055114 | inferred from electronic annotation with InterPro:IPR020471	-	oxidoreductase activity ; GO:0016491 | inferred from electronic annotation with InterPro:IPR020471
sd-RU	34.6379	24.8521	2.05977	1.18115	-2.21253	0.215755	4.95287e-05	scalloped	sd	sensory organ development ; GO:0007423 | inferred from mutant phenotype <newline> regulation of transcription from RNA polymerase II promoter ; GO:0006357 | inferred from sequence or structural similarity with UniProtKB:P28347 <newline> nervous system development ; GO:0007399 | non-traceable author statement <newline> imaginal disc-derived wing morphogenesis ; GO:0007476 | traceable author statem…	nucleus ; GO:0005634 | inferred from sequence or structural similarity with UniProtKB:P28347 <newline> nucleus ; GO:0005634 | non-traceable author statement <newline> nucleus ; GO:0005634 | inferred from direct assay	transcription factor activity, sequence-specific DNA binding ; GO:0003700 | inferred from sequence or structural similarity with UniProtKB:P28347 <newline> transcription factor activity, sequence-specific DNA binding ; GO:0003700 | non-traceable author statement <newline> transcription regulatory region DNA binding ; GO:0044212 | inferred from direct assay <newline> transcription factor binding ;…
cyp33-RA	322.975	494.059	201.857	146.462	-1.31793	0.401111	5.01943e-05	cyclophilin-33	cyp33	protein folding ; GO:0006457 | non-traceable author statement <newline> mRNA splicing, via spliceosome ; GO:0000398 | inferred by curator from GO:0071011|GO:0071013 <newline> protein folding ; GO:0006457 | inferred from electronic annotation with InterPro:IPR002130, InterPro:IPR016304, InterPro:IPR020892, InterPro:IPR024936 <newline> protein peptidyl-prolyl isomerization ; GO:0000413 | inferred f…	nucleus ; GO:0005634 | non-traceable author statement <newline> precatalytic spliceosome ; GO:0071011 | inferred from direct assay <newline> catalytic step 2 spliceosome ; GO:0071013 | inferred from direct assay <newline> Prp19 complex ; GO:0000974 | inferred from direct assay	peptidyl-prolyl cis-trans isomerase activity ; GO:0003755 | non-traceable author statement <newline> mRNA binding ; GO:0003729 | inferred from sequence or structural similarity <newline> mRNA binding ; GO:0003729 | non-traceable author statement <newline> peptidyl-prolyl cis-trans isomerase activity ; GO:0003755 | inferred from electronic annotation with InterPro:IPR002130, InterPro:IPR016304, In…
kermit-RD	0.936159	1.98816	22.6574	27.1663	2.19066	4.56513	5.09579e-05	kermit	kermit	regulation of signal transduction ; GO:0009966 | inferred from sequence or structural similarity with UniProtKB:Q9Z0G0 <newline> determination of adult lifespan ; GO:0008340 | inferred from mutant phenotype <newline> locomotion involved in locomotory behavior ; GO:0031987 | inferred from mutant phenotype <newline> Wnt signaling pathway ; GO:0016055 | NOT inferred from mutant phenotype <newline> e…	vesicle ; GO:0031982 | colocalizes_with inferred from direct assay	G-protein alpha-subunit binding ; GO:0001965 | inferred from physical interaction with GÎ±o
Smyd5-RA	119.828	194.84	64.8827	57.8761	-1.42315	0.372896	5.21462e-05	SET and MYND domain containing, class 5	Smyd5	-	-	-
Spec2-RA	274.294	175.953	440.79	422.85	1.15833	2.232	5.28555e-05	Spec2	Spec2	regulation of Rho protein signal transduction ; GO:0035023 | inferred from sequence or structural similarity with HGNC_gene:CDC42SE1; HGNC:17719 <newline> regulation of signal transduction ; GO:0009966 | inferred from sequence or structural similarity with UniProtKB:Q9NRR3	cell cortex ; GO:0005938 | inferred from sequence or structural similarity with HGNC_gene:CDC42SE1; HGNC:17719, HGNC_gene:CDC42SE2; HGNC:18547 <newline> plasma membrane ; GO:0005886 | inferred from sequence or structural similarity with UniProtKB:Q9NRR3	Rho GTPase binding ; GO:0017048 | inferred from sequence or structural similarity with HGNC_gene:CDC42SE1; HGNC:17719, HGNC_gene:CDC42SE2; HGNC:18547 <newline> structural molecule activity ; GO:0005198 | inferred from sequence or structural similarity with UniProtKB:Q9NRR3
CG41106-RA	0.936159	0.994082	16.4781	30.7098	2.21476	4.64203	5.40684e-05	-	CG41106	biological_process ; GO:0008150 | no biological data available <newline> positive regulation of protein dephosphorylation ; GO:0035307 | inferred from electronic annotation with InterPro:IPR019168	cellular_component ; GO:0005575 | no biological data available <newline> Nem1-Spo7 phosphatase complex ; GO:0071595 | inferred from electronic annotation with InterPro:IPR019168	molecular_function ; GO:0003674 | no biological data available
ALiX-RA	28438.6	27679.2	13707.8	13785.1	-0.965098	0.512244	5.53452e-05	ALG-2 interacting protein X	ALiX	apoptotic process ; GO:0006915 | non-traceable author statement <newline> positive regulation of JNK cascade ; GO:0046330 | non-traceable author statement <newline> actin filament polymerization ; GO:0030041 | inferred from mutant phenotype <newline> positive regulation of JNK cascade ; GO:0046330 | inferred from direct assay <newline> mitotic cytokinesis ; GO:0000281 | inferred from mutant pheno…	centrosome ; GO:0005813 | inferred from direct assay <newline> contractile ring ; GO:0070938 | inferred from direct assay <newline> intercellular bridge ; GO:0045171 | inferred from direct assay <newline> midbody ; GO:0030496 | inferred from direct assay <newline> endosome ; GO:0005768 | inferred from sequence or structural similarity with SGD_LOCUS:BRO1; SGD:S000006005	signal transducer activity ; GO:0004871 | inferred from sequence or structural similarity with UniProtKB:Q94159 <newline> ubiquitin-specific protease activity ; GO:0004843 | contributes_to inferred from sequence or structural similarity with SGD_LOCUS:BRO1; SGD:S000006005
CG14341-RB	46.8079	151.101	40.1655	25.9852	-1.65732	0.317028	5.84004e-05	-	CG14341	biological_process ; GO:0008150 | no biological data available	cellular_component ; GO:0005575 | no biological data available	molecular_function ; GO:0003674 | no biological data available
CG12263-RA	244.337	392.663	142.124	80.3179	-1.51283	0.350424	5.98371e-05	-	CG12263	metabolic process ; GO:0008152 | inferred from electronic annotation with InterPro:IPR017849, InterPro:IPR017850	-	catalytic activity ; GO:0003824 | inferred from electronic annotation with InterPro:IPR002591, InterPro:IPR017849, InterPro:IPR017850
CG3594-RA	117.02	208.757	67.9723	40.1589	-1.57782	0.334989	6.02251e-05	-	CG3594	-	-	mRNA binding ; GO:0003729 | inferred from sequence or structural similarity <newline> nucleic acid binding ; GO:0003676 | inferred from electronic annotation with InterPro:IPR000504 <newline> nucleotide binding ; GO:0000166 | inferred from electronic annotation with InterPro:IPR012677
Hipk-RA	9428.99	10988.6	4779.69	5502.95	-1.02612	0.491027	6.03089e-05	Homeodomain interacting protein kinase	Hipk	protein phosphorylation ; GO:0006468 | non-traceable author statement <newline> positive regulation of Notch signaling pathway ; GO:0045747 | inferred from genetic interaction with Dl inferred from genetic interaction with N inferred from genetic interaction with gro inferred from genetic interaction with H <newline> compound eye development ; GO:0048749 | inferred from mutant phenotype <newline>…	nucleus ; GO:0005634 | inferred from direct assay	protein kinase activity ; GO:0004672 | non-traceable author statement <newline> protein serine/threonine kinase activity ; GO:0004674 | inferred from sequence or structural similarity with SGD_LOCUS:YAK1; SGD:S000003677 <newline> protein serine/threonine kinase activity ; GO:0004674 | inferred from direct assay <newline> beta-catenin binding ; GO:0008013 | inferred from physical interaction with …
CG12207-RG	56.1695	60.639	8.23907	12.9926	-1.90053	0.267845	6.04405e-05	-	CG12207	-	-	-
CG9346-RA	219.997	418.509	138.004	66.1441	-1.61653	0.326119	6.21454e-05	-	CG9346	biological_process ; GO:0008150 | no biological data available <newline> RNA processing ; GO:0006396 | inferred from electronic annotation with InterPro:IPR000061	nucleoplasm ; GO:0005654 | inferred from sequence or structural similarity with HGNC_gene:U2SURP; HGNC:30855	mRNA binding ; GO:0003729 | inferred from sequence or structural similarity <newline> RNA binding ; GO:0003723 | inferred from electronic annotation with InterPro:IPR000061 <newline> nucleotide binding ; GO:0000166 | inferred from electronic annotation with InterPro:IPR012677
CG17294-RA	431.569	327.053	715.769	767.744	1.08367	2.11942	6.237e-05	-	CG17294	phosphate-containing compound metabolic process ; GO:0006796 | inferred from sequence or structural similarity with HGNC_gene:LHPP; HGNC:30042	nucleus ; GO:0005634 | inferred from sequence or structural similarity with HGNC_gene:LHPP; HGNC:30042 <newline> cytoplasm ; GO:0005737 | inferred from sequence or structural similarity with HGNC_gene:LHPP; HGNC:30042	inorganic diphosphatase activity ; GO:0004427 | inferred from sequence or structural similarity with HGNC_gene:LHPP; HGNC:30042 <newline> phosphatase activity ; GO:0016791 | inferred from sequence or structural similarity with EMBL:U97001
Traf4-RA	30.8932	56.6627	7.20919	8.26802	-1.97438	0.254479	6.25807e-05	TNF-receptor-associated factor 4	Traf4	asymmetric protein localization involved in cell fate determination ; GO:0045167 | inferred from mutant phenotype <newline> dorsal closure ; GO:0007391 | traceable author statement <newline> defense response ; GO:0006952 | non-traceable author statement <newline> signal transduction ; GO:0007165 | non-traceable author statement <newline> autophagic cell death ; GO:0048102 | inferred from expressi…	apical cortex ; GO:0045179 | inferred from direct assay <newline> cytoplasm ; GO:0005737 | inferred from direct assay <newline> apical part of cell ; GO:0045177 | inferred from direct assay	protein binding ; GO:0005515 | inferred from physical interaction with baz <newline> zinc ion binding ; GO:0008270 | inferred from electronic annotation with InterPro:IPR001293, InterPro:IPR012227, InterPro:IPR013323 <newline> ubiquitin-protein transferase activity ; GO:0004842 | inferred from electronic annotation with InterPro:IPR013323
E(spl)mbeta-HLH-RA	9339.12	10435.9	5117.49	4061.96	-1.10138	0.466071	6.32151e-05	Enhancer of split mbeta, helix-loop-helix	E(spl)mbeta-HLH	negative regulation of transcription, DNA-templated ; GO:0045892 | non-traceable author statement <newline> negative regulation of transcription from RNA polymerase II promoter ; GO:0000122 | inferred from sequence or structural similarity with MGD:Hes1; MGI:MGI:104853 <newline> Notch signaling pathway ; GO:0007219 | non-traceable author statement <newline> nervous system development ; GO:0007399…	nucleus ; GO:0005634 | inferred by curator from GO:0003677 <newline> nucleus ; GO:0005634 | non-traceable author statement	transcription factor activity, sequence-specific DNA binding ; GO:0003700 | traceable author statement <newline> DNA binding ; GO:0003677 | inferred from sequence or structural similarity with MGD:Hes1; MGI:MGI:104853 <newline> DNA binding ; GO:0003677 | non-traceable author statement <newline> sequence-specific DNA binding ; GO:0043565 | inferred from direct assay <newline> protein dimerization …
Cyp4p3-RA	5.61695	1.98816	25.7471	38.9778	2.063	4.17855	6.35533e-05	Cyp4p3	Cyp4p3	oxidation-reduction process ; GO:0055114 | inferred from electronic annotation with InterPro:IPR001128, InterPro:IPR002401, InterPro:IPR017972	membrane ; GO:0016020 | non-traceable author statement <newline> intracellular membrane-bounded organelle ; GO:0043231 | non-traceable author statement	electron carrier activity ; GO:0009055 | non-traceable author statement <newline> electron carrier activity ; GO:0009055 | inferred from sequence or structural similarity <newline> oxidoreductase activity, acting on paired donors, with incorporation or reduction of molecular oxygen ; GO:0016705 | inferred from electronic annotation with InterPro:IPR001128, InterPro:IPR002401, InterPro:IPR017972 <…
CR44138-RA	164.764	113.325	36.0459	35.4344	-1.5044	0.352477	6.55655e-05	-	CR44138	-	-	-
by-RC	8.42543	5.96449	35.016	60.2384	1.96327	3.89946	6.61609e-05	blistery	by	cytoskeletal anchoring at plasma membrane ; GO:0007016 | inferred from sequence or structural similarity <newline> apposition of dorsal and ventral imaginal disc-derived wing surfaces ; GO:0007475 | inferred from mutant phenotype <newline> imaginal disc-derived wing morphogenesis ; GO:0007476 | inferred from mutant phenotype <newline> imaginal disc-derived wing morphogenesis ; GO:0007476 | non-tr…	focal adhesion ; GO:0005925 | inferred from sequence or structural similarity <newline> focal adhesion ; GO:0005925 | inferred from sequence or structural similarity with UniProtKB:Q04205 <newline> focal adhesion ; GO:0005925 | inferred from direct assay	actin binding ; GO:0003779 | inferred from sequence or structural similarity <newline> actin binding ; GO:0003779 | inferred from sequence or structural similarity with UniProtKB:Q04205
CG6013-RA	232.167	294.248	117.407	92.1293	-1.31953	0.400665	6.67037e-05	-	CG6013	-	-	-
Cyp4e3-RA	0.936159	42.7455	1.02988	1.18115	-2.22121	0.214461	6.68308e-05	Cytochrome P450-4e3	Cyp4e3	oxidation-reduction process ; GO:0055114 | inferred from electronic annotation with InterPro:IPR001128, InterPro:IPR002401, InterPro:IPR017972	lipid particle ; GO:0005811 | inferred from direct assay <newline> membrane ; GO:0016020 | non-traceable author statement <newline> intracellular membrane-bounded organelle ; GO:0043231 | non-traceable author statement	electron carrier activity ; GO:0009055 | non-traceable author statement <newline> electron carrier activity ; GO:0009055 | inferred from sequence or structural similarity <newline> oxidoreductase activity, acting on paired donors, with incorporation or reduction of molecular oxygen ; GO:0016705 | inferred from electronic annotation with InterPro:IPR001128, InterPro:IPR002401, InterPro:IPR017972 <…
pgant5-RB	40.2548	75.5503	11.3287	15.3549	-1.84105	0.279119	6.72371e-05	polypeptide GalNAc transferase 5	pgant5	oligosaccharide biosynthetic process ; GO:0009312 | inferred from direct assay	Golgi stack ; GO:0005795 | non-traceable author statement <newline> endomembrane system ; GO:0012505 | inferred from direct assay	polypeptide N-acetylgalactosaminyltransferase activity ; GO:0004653 | non-traceable author statement <newline> polypeptide N-acetylgalactosaminyltransferase activity ; GO:0004653 | inferred from direct assay <newline> polypeptide N-acetylgalactosaminyltransferase activity ; GO:0004653 | inferred from sequence or structural similarity with EMBL:U73820
CG7011-RA	127.318	166.012	51.4942	54.3327	-1.42809	0.371623	6.74428e-05	-	CG7011	ER to Golgi vesicle-mediated transport ; GO:0006888 | inferred from sequence or structural similarity with SGD_LOCUS:ERV46; SGD:S000000040	ER to Golgi transport vesicle ; GO:0030134 | inferred from sequence or structural similarity with SGD_LOCUS:ERV46; SGD:S000000040	molecular_function ; GO:0003674 | no biological data available
RpL24-like-RA	1909.76	2533.92	1205.99	1218.94	-0.990339	0.503359	6.82329e-05	Ribosomal protein L24-like	RpL24-like	translation ; GO:0006412 | inferred from sequence or structural similarity with NCBI_gi:4506619 <newline> ribosome biogenesis ; GO:0042254 | inferred from sequence or structural similarity with SGD_LOCUS:RLP24; SGD:S000003999 <newline> positive regulation of multicellular organism growth ; GO:0040018 | inferred from mutant phenotype	cytosolic large ribosomal subunit ; GO:0022625 | inferred from sequence or structural similarity with NCBI_gi:4506619	structural constituent of ribosome ; GO:0003735 | inferred from sequence or structural similarity with NCBI_gi:4506619
CG3267-RA	771.395	910.579	1840.4	1920.54	1.00452	2.00627	6.83007e-05	-	CG3267	regulation of eclosion ; GO:0007563 | inferred from mutant phenotype <newline> leucine metabolic process ; GO:0006551 | inferred from sequence or structural similarity with UniProtKB:Q9HCC0 <newline> fatty acid catabolic process ; GO:0009062 | non-traceable author statement <newline> isoleucine catabolic process ; GO:0006550 | non-traceable author statement <newline> methionine catabolic process …	mitochondrial matrix ; GO:0005759 | inferred from sequence or structural similarity with UniProtKB:Q9HCC0	CoA carboxylase activity ; GO:0016421 | inferred from sequence or structural similarity with EMBL:AF310971; protein_id:AAG53094 <newline> methylcrotonoyl-CoA carboxylase activity ; GO:0004485 | inferred from sequence or structural similarity with UniProtKB:Q9HCC0 <newline> propionyl-CoA carboxylase activity ; GO:0004658 | non-traceable author statement
eIF2B-alpha-RA	201.274	314.13	105.048	50.7892	-1.61944	0.325462	6.845e-05	eIF2B-alpha	eIF2B-alpha	translational initiation ; GO:0006413 | inferred from sequence or structural similarity <newline> translational initiation ; GO:0006413 | inferred from sequence or structural similarity with SGD_LOCUS:GCN3; SGD:S000001734 <newline> lateral inhibition ; GO:0046331 | inferred from mutant phenotype <newline> L-methionine biosynthetic process from methylthioadenosine ; GO:0019509 | NOT inferred from …	cytosol ; GO:0005829 | inferred from sequence or structural similarity <newline> eukaryotic translation initiation factor 2B complex ; GO:0005851 | inferred from sequence or structural similarity <newline> eukaryotic translation initiation factor 2B complex ; GO:0005851 | inferred from sequence or structural similarity with SGD_LOCUS:GCN3; SGD:S000001734 <newline> cytoplasm ; GO:0005737 | inferre…	translation initiation factor activity ; GO:0003743 | inferred from sequence or structural similarity <newline> enzyme regulator activity ; GO:0030234 | inferred from genetic interaction with SGD_LOCUS:GCN3; SGD:S000001734 <newline> translation initiation factor activity ; GO:0003743 | inferred from sequence or structural similarity with SGD_LOCUS:GCN3; SGD:S000001734 <newline> S-methyl-5-thiorib…
CG11837-RA	424.08	575.574	246.142	177.172	-1.27974	0.41187	6.86753e-05	-	CG11837	neurogenesis ; GO:0022008 | inferred from mutant phenotype <newline> rRNA modification ; GO:0000154 | inferred from electronic annotation with InterPro:IPR020596, InterPro:IPR020598	cellular_component ; GO:0005575 | no biological data available	rRNA (adenine-N6,N6-)-dimethyltransferase activity ; GO:0000179 | inferred from electronic annotation with InterPro:IPR011530, InterPro:IPR020596, InterPro:IPR020598 <newline> molecular_function ; GO:0003674 | no biological data available
rost-RC	102.977	165.018	52.5241	31.8909	-1.59294	0.331496	7.07599e-05	rolling stone	rost	myoblast fusion ; GO:0007520 | inferred from mutant phenotype <newline> myoblast fusion ; GO:0007520 | traceable author statement <newline> skeletal muscle tissue development ; GO:0007519 | traceable author statement	membrane ; GO:0016020 | inferred from direct assay	molecular_function ; GO:0003674 | no biological data available
mRpL19-RA	141.36	312.142	99.8987	49.6081	-1.61165	0.327225	7.14204e-05	mitochondrial ribosomal protein L19	mRpL19	translation ; GO:0006412 | inferred from sequence or structural similarity with UniProtKB:P49406 <newline> sensory perception of pain ; GO:0019233 | inferred from mutant phenotype	mitochondrial large ribosomal subunit ; GO:0005762 | inferred from sequence or structural similarity with UniProtKB:P49406	structural constituent of ribosome ; GO:0003735 | inferred from sequence or structural similarity with UniProtKB:P49406
mod(mdg4)-RF	97.3605	111.337	32.9563	27.1663	-1.58478	0.333376	7.17496e-05	modifier of mdg4	mod(mdg4)	regulation of chromatin assembly or disassembly ; GO:0001672 | inferred from mutant phenotype <newline> chromatin organization ; GO:0006325 | non-traceable author statement <newline> germ cell migration ; GO:0008354 | inferred from genetic interaction with wun2 AND inferred from mutant phenotype <newline> oogenesis ; GO:0048477 | inferred from mutant phenotype <newline> male meiosis I ; GO:000714…	chromatin ; GO:0000785 | inferred from mutant phenotype <newline> nucleus ; GO:0005634 | non-traceable author statement <newline> nucleus ; GO:0005634 | inferred from direct assay <newline> polytene chromosome ; GO:0005700 | inferred from direct assay <newline> plasma membrane ; GO:0005886 | inferred from sequence or structural similarity <newline> nucleolus ; GO:0005730 | colocalizes_with inferr…	protein binding ; GO:0005515 | inferred from physical interaction with su(Hw) <newline> chromatin binding ; GO:0003682 | inferred from mutant phenotype <newline> phosphatidate phosphatase activity ; GO:0008195 | inferred from sequence or structural similarity <newline> protein binding ; GO:0005515 | inferred from physical interaction with UniProtKB:Q24478 <newline> POZ domain binding ; GO:0031208…
CG9630-RA	540.164	764.449	341.921	335.445	-1.07525	0.474589	7.23859e-05	-	CG9630	biological_process ; GO:0008150 | no biological data available	cellular_component ; GO:0005575 | no biological data available	ATP-dependent RNA helicase activity ; GO:0004004 | inferred from sequence or structural similarity with SGD_LOCUS:SPB4; SGD:S000001894 <newline> ATP binding ; GO:0005524 | inferred from electronic annotation with InterPro:IPR011545 <newline> nucleic acid binding ; GO:0003676 | inferred from electronic annotation with InterPro:IPR011545
CG10463-RA	285.528	371.787	151.393	106.303	-1.34203	0.394465	7.30092e-05	-	CG10463	oxidation-reduction process ; GO:0055114 | inferred from electronic annotation with InterPro:IPR001269, InterPro:IPR018517 <newline> tRNA processing ; GO:0008033 | inferred from electronic annotation with InterPro:IPR001269, InterPro:IPR018517	-	flavin adenine dinucleotide binding ; GO:0050660 | inferred from electronic annotation with InterPro:IPR001269, InterPro:IPR018517 <newline> metal ion binding ; GO:0046872 | inferred from electronic annotation with InterPro:IPR000571 <newline> tRNA dihydrouridine synthase activity ; GO:0017150 | inferred from electronic annotation with InterPro:IPR001269, InterPro:IPR018517
CG5726-RA	909.946	742.58	1521.14	1774.08	1.06293	2.08917	7.34475e-05	-	CG5726	-	lipid particle ; GO:0005811 | inferred from direct assay	-
klu-RD	28.0848	74.5562	12.3586	11.8115	-1.85294	0.276828	7.58416e-05	klumpfuss	klu	positive regulation of compound eye retinal cell programmed cell death ; GO:0046672 | inferred from mutant phenotype <newline> negative regulation of Ras protein signal transduction ; GO:0046580 | non-traceable author statement <newline> larval feeding behavior ; GO:0030536 | inferred from mutant phenotype <newline> tricarboxylic acid cycle ; GO:0006099 | inferred from direct assay <newline> neur…	nucleus ; GO:0005634 | inferred from sequence or structural similarity with InterPro:IPR007087 <newline> nucleus ; GO:0005634 | inferred from direct assay	nucleic acid binding ; GO:0003676 | inferred from sequence or structural similarity with InterPro:IPR007087 <newline> metal ion binding ; GO:0046872 | inferred from electronic annotation with InterPro:IPR007087
dnk-RB	243.401	159.053	381.057	566.95	1.34528	2.5408	7.82708e-05	deoxyribonucleoside kinase	dnk	nucleoside diphosphate phosphorylation ; GO:0006165 | inferred from direct assay <newline> phosphorylation ; GO:0016310 | non-traceable author statement <newline> TMP biosynthetic process ; GO:0006230 | inferred from sequence or structural similarity with UniProtKB:O00142 <newline> nucleotide phosphorylation ; GO:0046939 | inferred from direct assay	mitochondrion ; GO:0005739 | inferred from sequence or structural similarity with UniProtKB:O00142 <newline> cytoplasm ; GO:0005737 | inferred from direct assay	deoxynucleoside kinase activity ; GO:0019136 | non-traceable author statement <newline> deoxynucleoside kinase activity ; GO:0019136 | inferred from direct assay <newline> thymidine kinase activity ; GO:0004797 | inferred from sequence or structural similarity with UniProtKB:O00142 <newline> kinase activity ; GO:0016301 | inferred from direct assay <newline> ATP binding ; GO:0005524 | inferred fr…
Nep3-RC	87.9989	92.4497	230.694	255.127	1.27236	2.41556	7.82941e-05	Neprilysin 3	Nep3	peptide hormone processing ; GO:0016486 | inferred from sequence or structural similarity with HGNC_gene:ECE2; HGNC:13275	integral component of membrane ; GO:0016021 | inferred from sequence model	metallopeptidase activity ; GO:0008237 | inferred from sequence or structural similarity with HGNC_gene:ECE1; HGNC:3146; OMIM:600423 AND inferred from sequence or structural similarity with HGNC_gene:MME; HGNC:7154; OMIM:120520 <newline> metalloendopeptidase activity ; GO:0004222 | inferred from sequence or structural similarity with UniProtKB:P42892
CG3165-RA	247.146	168	395.475	566.95	1.31207	2.48297	8.00671e-05	-	CG3165	-	-	nucleic acid binding ; GO:0003676 | inferred from electronic annotation with InterPro:IPR012337
CG17192-RA	572.929	1557.73	376.937	93.3105	-1.87147	0.273295	8.08216e-05	-	CG17192	lipid catabolic process ; GO:0016042 | inferred from sequence or structural similarity with MGD:Lpl; MGI:MGI:96820	cellular_component ; GO:0005575 | no biological data available	phosphatidylcholine 1-acylhydrolase activity ; GO:0008970 | inferred from electronic annotation with InterPro:IPR002334 <newline> lipase activity ; GO:0016298 | inferred from sequence or structural similarity with MGD:Lpl; MGI:MGI:96820
PGRP-SC2-RA	40.2548	271.384	39.1356	4.72458	-2.05749	0.240234	8.08994e-05	PGRP-SC2	PGRP-SC2	immune response ; GO:0006955 | inferred from sequence or structural similarity with UniProtKB:O76537 <newline> defense response ; GO:0006952 | non-traceable author statement <newline> peptidoglycan catabolic process ; GO:0009253 | inferred from sequence or structural similarity with PGRP-SC1b <newline> negative regulation of innate immune response ; GO:0045824 | inferred from direct assay	extracellular region ; GO:0005576 | inferred from sequence or structural similarity <newline> integral component of plasma membrane ; GO:0005887 | non-traceable author statement	peptidoglycan binding ; GO:0042834 | inferred from sequence or structural similarity with UniProtKB:O76537 <newline> peptidoglycan binding ; GO:0042834 | non-traceable author statement <newline> N-acetylmuramoyl-L-alanine amidase activity ; GO:0008745 | inferred from sequence or structural similarity with PGRP-SC1b <newline> peptidoglycan binding ; GO:0042834 | inferred from sequence or structura…
CG3925-RA	632.843	971.218	432.551	315.366	-1.21925	0.429507	8.12487e-05	-	CG3925	protein ubiquitination ; GO:0016567 | inferred from sequence or structural similarity with HGNC_gene:CRBN; HGNC:30185	nucleus ; GO:0005634 | inferred from sequence or structural similarity with HGNC_gene:CRBN; HGNC:30185 <newline> cytoplasm ; GO:0005737 | inferred from sequence or structural similarity with HGNC_gene:CRBN; HGNC:30185	molecular_function ; GO:0003674 | no biological data available
Cyp311a1-RB	18.7232	75.5503	11.3287	10.6303	-1.87701	0.272247	8.2147e-05	Cyp311a1	Cyp311a1	oxidation-reduction process ; GO:0055114 | inferred from electronic annotation with InterPro:IPR001128, InterPro:IPR002401, InterPro:IPR017972	membrane ; GO:0016020 | non-traceable author statement <newline> intracellular membrane-bounded organelle ; GO:0043231 | non-traceable author statement	electron carrier activity ; GO:0009055 | non-traceable author statement <newline> electron carrier activity ; GO:0009055 | inferred from sequence or structural similarity <newline> oxidoreductase activity, acting on paired donors, with incorporation or reduction of molecular oxygen ; GO:0016705 | inferred from electronic annotation with InterPro:IPR001128, InterPro:IPR002401, InterPro:IPR017972 <…
CG31265-RA	109.531	17.8935	5.14942	1.18115	-2.04548	0.242243	8.28977e-05	-	CG31265	proteolysis ; GO:0006508 | inferred from sequence model <newline> proteolysis ; GO:0006508 | inferred from electronic annotation with InterPro:IPR001254, InterPro:IPR001314, InterPro:IPR018114	-	serine-type endopeptidase activity ; GO:0004252 | inferred from sequence or structural similarity with EMBL:AF487334; protein_id:AAL93243.1 <newline> serine-type endopeptidase activity ; GO:0004252 | inferred from sequence model
E(spl)m2-BFM-RA	34.6379	31.8106	99.8987	126.383	1.53726	2.90242	8.45941e-05	Enhancer of split m2, Bearded family member	E(spl)m2-BFM	Notch signaling pathway ; GO:0007219 | non-traceable author statement <newline> Notch signaling pathway ; GO:0007219 | inferred from sequence or structural similarity with Brd <newline> cell fate specification ; GO:0001708 | inferred from mutant phenotype <newline> sensory organ development ; GO:0007423 | inferred from mutant phenotype	cellular_component ; GO:0005575 | no biological data available	molecular_function ; GO:0003674 | no biological data available
CG6912-RA	3807.36	3764.59	1623.1	1906.37	-1.03247	0.488873	8.60096e-05	-	CG6912	-	-	-
ed-RB	9586.26	9187.31	2923.84	4328.9	-1.23332	0.425338	8.64041e-05	echinoid	ed	lateral inhibition ; GO:0046331 | inferred from mutant phenotype <newline> epidermal growth factor receptor signaling pathway ; GO:0007173 | inferred from mutant phenotype <newline> negative regulation of neurogenesis ; GO:0050768 | inferred from mutant phenotype <newline> sensory organ development ; GO:0007423 | inferred from mutant phenotype <newline> homophilic cell adhesion via plasma membran…	cell-cell adherens junction ; GO:0005913 | inferred from direct assay <newline> adherens junction ; GO:0005912 | inferred from direct assay <newline> integral component of membrane ; GO:0016021 | inferred from sequence model <newline> plasma membrane ; GO:0005886 | inferred from direct assay <newline> cell cortex ; GO:0005938 | inferred from direct assay	protein binding ; GO:0005515 | inferred from physical interaction with Grip
kst-RF	80.5096	47.716	139.034	181.896	1.43159	2.69743	8.81521e-05	karst	kst	zonula adherens assembly ; GO:0045186 | traceable author statement <newline> plasma membrane organization ; GO:0007009 | traceable author statement <newline> ovarian follicle cell development ; GO:0030707 | traceable author statement <newline> endocytosis ; GO:0006897 | inferred from mutant phenotype <newline> wound healing ; GO:0042060 | inferred from mutant phenotype <newline> regulation of mul…	spectrin ; GO:0008091 | inferred from sequence or structural similarity <newline> apicolateral plasma membrane ; GO:0016327 | traceable author statement <newline> apical plasma membrane ; GO:0016324 | inferred from direct assay <newline> actin filament bundle ; GO:0032432 | colocalizes_with inferred from direct assay <newline> adherens junction ; GO:0005912 | inferred from direct assay <newline> …	cytoskeletal protein binding ; GO:0008092 | inferred from sequence or structural similarity <newline> actin binding ; GO:0003779 | inferred from direct assay <newline> microtubule binding ; GO:0008017 | inferred from direct assay <newline> actin binding ; GO:0003779 | inferred from sequence or structural similarity <newline> phospholipid binding ; GO:0005543 | inferred from electronic annotation …
AOX1-RA	900.585	1435.45	587.034	342.532	-1.38396	0.383167	8.92201e-05	Aldehyde oxidase 1	AOX1	oxidation-reduction process ; GO:0055114 | inferred from electronic annotation with InterPro:IPR002346, InterPro:IPR002888, InterPro:IPR008274, InterPro:IPR016166, InterPro:IPR016208 <newline> pyridoxal metabolic process ; GO:0042817 | inferred from mutant phenotype	cellular_component ; GO:0005575 | no biological data available	pyridoxal oxidase activity ; GO:0004732 | inferred from direct assay inferred from mutant phenotype <newline> electron carrier activity ; GO:0009055 | inferred from electronic annotation with InterPro:IPR001041 <newline> 2 iron, 2 sulfur cluster binding ; GO:0051537 | inferred from electronic annotation with InterPro:IPR006058 <newline> flavin adenine dinucleotide binding ; GO:0050660 | inferred …
sgl-RA	4363.44	4053.87	8450.19	7914.85	0.958488	1.94327	9.0592e-05	sugarless	sgl	segment polarity determination ; GO:0007367 | inferred from mutant phenotype <newline> glycosaminoglycan biosynthetic process ; GO:0006024 | non-traceable author statement <newline> heparan sulfate proteoglycan biosynthetic process, polysaccharide chain biosynthetic process ; GO:0015014 | non-traceable author statement <newline> epithelial cell migration, open tracheal system ; GO:0007427 | trace…	-	UDP-glucose 6-dehydrogenase activity ; GO:0003979 | inferred from sequence or structural similarity <newline> UDP-glucose 6-dehydrogenase activity ; GO:0003979 | non-traceable author statement <newline> UDP-glucose 6-dehydrogenase activity ; GO:0003979 | inferred from sequence or structural similarity with EMBL:AB013732; protein_id:BAA28215 <newline> UDP-glucose 6-dehydrogenase activity ; GO:0003…
mRpS18A-RA	317.358	556.686	220.395	135.832	-1.38565	0.382717	9.08567e-05	mitochondrial ribosomal protein S18A	mRpS18A	translation ; GO:0006412 | inferred from sequence or structural similarity with UniProtKB:Q9NVS2	mitochondrial small ribosomal subunit ; GO:0005763 | inferred from sequence or structural similarity with UniProtKB:Q9NVS2 <newline> mitochondrial small ribosomal subunit ; GO:0005763 | inferred from sequence or structural similarity with UniProtKB:Q9Y3D5	structural constituent of ribosome ; GO:0003735 | inferred from sequence or structural similarity with UniProtKB:Q9NVS2 <newline> structural constituent of ribosome ; GO:0003735 | inferred from sequence or structural similarity with UniProtKB:Q9Y3D5
CG11151-RB	109.531	65.6094	178.17	216.15	1.33662	2.52559	9.13863e-05	-	CG11151	-	lipid particle ; GO:0005811 | inferred from direct assay <newline> peroxisome ; GO:0005777 | inferred from sequence model	estradiol 17-beta-dehydrogenase activity ; GO:0004303 | inferred from sequence or structural similarity with UniProtKB:P97852
mamo-RE	4694.84	6196.12	2575.74	3095.78	-1.0401	0.486294	9.2004e-05	maternal gene required for meiosis	mamo	gamete generation ; GO:0007276 | inferred from mutant phenotype <newline> sperm chromatin decondensation ; GO:0035041 | inferred from mutant phenotype <newline> female meiotic division ; GO:0007143 | inferred from mutant phenotype <newline> regulation of transcription from RNA polymerase II promoter ; GO:0006357 | inferred from mutant phenotype <newline> regulation of chromatin organization ; GO:…	cytoplasm ; GO:0005737 | inferred from direct assay <newline> nucleus ; GO:0005634 | inferred from direct assay <newline> nuclear chromosome ; GO:0000228 | inferred from direct assay	metal ion binding ; GO:0046872 | inferred from electronic annotation with InterPro:IPR007087 <newline> chromatin binding ; GO:0003682 | inferred from direct assay <newline> sequence-specific DNA binding ; GO:0043565 | inferred from direct assay
ast-RA	192.849	264.426	102.988	93.3105	-1.26568	0.415903	9.21022e-05	asteroid	ast	compound eye morphogenesis ; GO:0001745 | inferred from mutant phenotype <newline> imaginal disc-derived wing vein morphogenesis ; GO:0008586 | inferred from mutant phenotype <newline> epidermal growth factor receptor signaling pathway ; GO:0007173 | inferred from genetic interaction with Egfr <newline> larval somatic muscle development ; GO:0007526 | inferred from mutant phenotype <newline> comp…	cellular_component ; GO:0005575 | no biological data available	molecular_function ; GO:0003674 | no biological data available
CG14856-RA	49.6164	49.7041	177.14	135.832	1.44399	2.72072	9.24136e-05	-	CG14856	transmembrane transport ; GO:0055085 | inferred from electronic annotation with InterPro:IPR005828	integral component of membrane ; GO:0016021 | inferred from electronic annotation with InterPro:IPR005828	secondary active organic cation transmembrane transporter activity ; GO:0008513 | inferred from sequence or structural similarity with EMBL:AB018436
CG18493-RA	493.356	873.798	285.278	112.209	-1.65873	0.316718	9.27151e-05	-	CG18493	proteolysis ; GO:0006508 | inferred from electronic annotation with InterPro:IPR008758	-	serine-type peptidase activity ; GO:0008236 | inferred from electronic annotation with InterPro:IPR008758
CG3036-RA	3455.36	2987.22	5848.71	6762.06	1.00699	2.00972	9.41015e-05	-	CG3036	phosphate ion transport ; GO:0006817 | inferred from sequence or structural similarity with UniProtKB:O00624 <newline> transmembrane transport ; GO:0055085 | inferred from electronic annotation with InterPro:IPR011701	integral component of membrane ; GO:0016021 | inferred from sequence or structural similarity with UniProtKB:O00624 <newline> plasma membrane ; GO:0005886 | inferred from direct assay	sodium:phosphate symporter activity ; GO:0005436 | inferred from sequence or structural similarity with UniProtKB:O00624
TM9SF2-RB	4194.93	3748.68	7294.67	8067.22	0.973696	1.96387	9.57426e-05	Transmembrane 9 superfamily protein member 2	TM9SF2	negative regulation of peptidoglycan recognition protein signaling pathway ; GO:0061060 | inferred from mutant phenotype	integral component of membrane ; GO:0016021 | inferred from electronic annotation with InterPro:IPR004240 <newline> plasma membrane ; GO:0005886 | inferred from direct assay <newline> cytoplasm ; GO:0005737 | inferred from direct assay	-
gry-RB	212.508	333.018	135.945	113.39	-1.24443	0.422076	9.57999e-05	gryzun	gry	learning or memory ; GO:0007611 | inferred from mutant phenotype <newline> olfactory learning ; GO:0008355 | inferred from mutant phenotype <newline> intracellular transport ; GO:0046907 | inferred from mutant phenotype <newline> long-term memory ; GO:0007616 | inferred from mutant phenotype	cytoplasm ; GO:0005737 | inferred from direct assay <newline> Golgi apparatus ; GO:0005794 | inferred from direct assay	-
Hr96-RA	2486.44	2579.64	4997	5514.77	0.976827	1.96813	9.70788e-05	Hormone receptor-like in 96	Hr96	response to starvation ; GO:0042594 | inferred from mutant phenotype <newline> regulation of glycogen metabolic process ; GO:0070873 | inferred from mutant phenotype <newline> triglyceride homeostasis ; GO:0070328 | inferred from mutant phenotype <newline> cholesterol homeostasis ; GO:0042632 | inferred from mutant phenotype <newline> steroid hormone mediated signaling pathway ; GO:0043401 | infe…	nucleus ; GO:0005634 | inferred from sequence or structural similarity with UniProtKB:Q94407 <newline> nucleus ; GO:0005634 | non-traceable author statement	RNA polymerase II transcription factor activity, ligand-activated sequence-specific DNA binding ; GO:0004879 | inferred from sequence or structural similarity with UniProtKB:Q94407 <newline> transcription factor activity, sequence-specific DNA binding ; GO:0003700 | inferred from sequence or structural similarity with UniProtKB:Q94407 <newline> DNA binding ; GO:0003677 | non-traceable author stat…
MFS14-RC	2976.05	2037.87	1045.33	987.437	-0.979956	0.506995	9.81016e-05	Major Facilitator Superfamily Transporter 14	MFS14	response to hypoxia ; GO:0001666 | inferred from mutant phenotype inferred from expression pattern <newline> wing disc dorsal/ventral pattern formation ; GO:0048190 | inferred from genetic interaction with Bx, ap <newline> transmembrane transport ; GO:0055085 | inferred from electronic annotation with InterPro:IPR011701	plasma membrane ; GO:0005886 | inferred from direct assay <newline> integral component of membrane ; GO:0016021 | inferred from electronic annotation with InterPro:IPR011701	high-affinity inorganic phosphate:sodium symporter activity ; GO:0005316 | inferred from sequence or structural similarity with Picot
mRpS22-RA	798.543	1547.79	655.006	416.944	-1.30073	0.40592	0.000101279	mitochondrial ribosomal protein S22	mRpS22	translation ; GO:0006412 | inferred from sequence or structural similarity with EMBL:AA313665 AND inferred from sequence or structural similarity with EMBL:AA463594 AND inferred from sequence or structural similarity with EMBL:AI004657 AND inferred from sequence or structural similarity with EMBL:W74092 <newline> translation ; GO:0006412 | inferred from sequence or structural similarity with UniP…	mitochondrial small ribosomal subunit ; GO:0005763 | inferred from sequence or structural similarity with EMBL:AA313665 AND inferred from sequence or structural similarity with EMBL:AA463594 AND inferred from sequence or structural similarity with EMBL:AI004657 AND inferred from sequence or structural similarity with EMBL:W74092 <newline> mitochondrial small ribosomal subunit ; GO:0005763 | infer…	structural constituent of ribosome ; GO:0003735 | inferred from sequence or structural similarity with EMBL:AA313665 AND inferred from sequence or structural similarity with EMBL:AA463594 AND inferred from sequence or structural similarity with EMBL:AI004657 AND inferred from sequence or structural similarity with EMBL:W74092 <newline> structural constituent of ribosome ; GO:0003735 | inferred fr…
CG8388-RA	91.7436	182.911	56.6436	29.5286	-1.61972	0.325399	0.000102495	-	CG8388	-	nucleus ; GO:0005634 | inferred from electronic annotation with InterPro:IPR012934	DNA binding ; GO:0003677 | inferred from electronic annotation with InterPro:IPR017956 <newline> zinc ion binding ; GO:0008270 | inferred from electronic annotation with InterPro:IPR012934
CG43349-RB	33.7017	20.8757	74.1516	122.839	1.66889	3.1797	0.000103444	-	CG43349	biological_process ; GO:0008150 | no biological data available	cellular_component ; GO:0005575 | no biological data available	molecular_function ; GO:0003674 | no biological data available
ND-B14.5B-RB	283.656	274.367	655.006	582.305	1.09197	2.13165	0.000104045	NADH dehydrogenase (ubiquinone) B14.5 B subunit	ND-B14.5B	mitochondrial electron transport, NADH to ubiquinone ; GO:0006120 | inferred from sequence or structural similarity with UniProtKB:O95298	mitochondrial respiratory chain complex I ; GO:0005747 | inferred from sequence or structural similarity with EMBL:AF070652 <newline> mitochondrial respiratory chain complex I ; GO:0005747 | inferred from sequence or structural similarity with UniProtKB:O95298	NADH dehydrogenase (ubiquinone) activity ; GO:0008137 | inferred from sequence or structural similarity with EMBL:AF070652 <newline> NADH dehydrogenase activity ; GO:0003954 | inferred from sequence or structural similarity with UniProtKB:O95298
l(2)k09022-RA	1021.35	1268.45	616.9	522.066	-1.06482	0.478031	0.000104566	lethal (2) k09022	l(2)k09022	neurogenesis ; GO:0022008 | inferred from mutant phenotype <newline> cellular response to starvation ; GO:0009267 | inferred from expression pattern	cellular_component ; GO:0005575 | no biological data available	molecular_function ; GO:0003674 | no biological data available
CG14740-RA	62.7226	37.7751	7.20919	5.90573	-1.91937	0.26437	0.000104839	-	CG14740	citrate metabolic process ; GO:0006101 | inferred from sequence or structural similarity with SGD_LOCUS:CIT1; SGD:S000005284 <newline> tricarboxylic acid cycle ; GO:0006099 | inferred from sequence or structural similarity with UniProtKB:O75390	mitochondrial matrix ; GO:0005759 | inferred from sequence or structural similarity with SGD_LOCUS:CIT1; SGD:S000005284 <newline> mitochondrial matrix ; GO:0005759 | inferred from sequence or structural similarity with UniProtKB:O75390	citrate (Si)-synthase activity ; GO:0004108 | inferred from sequence or structural similarity with SGD_LOCUS:CIT1; SGD:S000005284 <newline> citrate (Si)-synthase activity ; GO:0004108 | inferred from sequence or structural similarity with UniProtKB:O75390
fsd-RA	103.914	185.893	61.793	36.6155	-1.53957	0.343987	0.000110757	fates-shifted	fsd	larval lymph gland hemopoiesis ; GO:0035167 | inferred from mutant phenotype <newline> regulation of protein stability ; GO:0031647 | inferred from direct assay <newline> anterior/posterior pattern specification ; GO:0009952 | inferred from mutant phenotype <newline> SCF-dependent proteasomal ubiquitin-dependent protein catabolic process ; GO:0031146 | inferred from sequence model	SCF ubiquitin ligase complex ; GO:0019005 | inferred from physical interaction with SkpA <newline> SCF ubiquitin ligase complex ; GO:0019005 | inferred from sequence model	protein binding ; GO:0005515 | inferred from physical interaction with bcd inferred from physical interaction with SkpA <newline> ubiquitin-protein transferase activity ; GO:0004842 | contributes_to inferred from sequence model
CG32676-RB	73.0204	64.6154	16.4781	11.8115	-1.74867	0.297576	0.000112583	-	CG32676	lateral inhibition ; GO:0046331 | inferred from mutant phenotype	nucleoplasm ; GO:0005654 | inferred from direct assay	-
CG4297-RC	163.828	191.858	66.9424	69.6876	-1.31932	0.400723	0.000113683	-	CG4297	-	-	-
ppk27-RB	19.6593	54.6745	6.1793	7.08687	-1.95094	0.258648	0.000115374	pickpocket 27	ppk27	sodium ion transport ; GO:0006814 | inferred from sequence or structural similarity with MGD:Scnn1a; MGI:MGI:101782	integral component of membrane ; GO:0016021 | inferred from sequence or structural similarity with MGD:Scnn1a; MGI:MGI:101782	sodium channel activity ; GO:0005272 | inferred from sequence or structural similarity with MGD:Scnn1a; MGI:MGI:101782
olf186-F-RB	36.5102	67.5976	12.3586	11.8115	-1.80155	0.286866	0.000116935	olf186-F	olf186-F	positive regulation of NFAT protein import into nucleus ; GO:0051533 | inferred from mutant phenotype <newline> positive regulation of calcium ion transport ; GO:0051928 | inferred from mutant phenotype <newline> nervous system development ; GO:0007399 | inferred from mutant phenotype <newline> store-operated calcium entry ; GO:0002115 | inferred from mutant phenotype <newline> proteolysis ; GO:0…	integral component of membrane ; GO:0016021 | non-traceable author statement	store-operated calcium channel activity ; GO:0015279 | inferred from mutant phenotype <newline> serine-type endopeptidase activity ; GO:0004252 | NOT inferred from key residues
CG10184-RA	1011.05	1964.31	932.045	738.216	-1.09181	0.469173	0.000118021	-	CG10184	cellular amino acid metabolic process ; GO:0006520 | inferred from electronic annotation with InterPro:IPR001597	-	threonine aldolase activity ; GO:0004793 | inferred from sequence or structural similarity with UniProtKB:P37303
CG14230-RA	100.169	110.343	35.016	25.9852	-1.55223	0.340982	0.000118844	-	CG14230	neurogenesis ; GO:0022008 | inferred from mutant phenotype	cellular_component ; GO:0005575 | no biological data available	mRNA binding ; GO:0003729 | inferred from sequence or structural similarity <newline> nucleic acid binding ; GO:0003676 | inferred from electronic annotation with InterPro:IPR000504 <newline> nucleotide binding ; GO:0000166 | inferred from electronic annotation with InterPro:IPR012677
CG13630-RA	100.169	262.438	87.5401	49.6081	-1.51223	0.350569	0.000118871	-	CG13630	proteolysis ; GO:0006508 | inferred from electronic annotation with InterPro:IPR002467	-	aminopeptidase activity ; GO:0004177 | inferred from sequence or structural similarity with SGD_LOCUS:MAP1; SGD:S000004234 <newline> metalloexopeptidase activity ; GO:0008235 | inferred from electronic annotation with InterPro:IPR002467
Surf6-RA	1766.53	1690.93	834.206	638.999	-1.11812	0.460694	0.000119744	Surfeit 6	Surf6	ribosome biogenesis ; GO:0042254 | inferred from sequence or structural similarity with MGD:Surf6; MGI:MGI:98447 <newline> neurogenesis ; GO:0022008 | inferred from mutant phenotype <newline> ventral cord development ; GO:0007419 | inferred from mutant phenotype	nucleolus ; GO:0005730 | inferred from sequence or structural similarity with MGD:Surf6; MGI:MGI:98447	nucleic acid binding ; GO:0003676 | inferred from sequence or structural similarity with MGD:Surf6; MGI:MGI:98447
mt:ND3-RA	8033.18	6970.51	13413.2	14571.8	0.945439	1.92578	0.000119893	mitochondrial NADH-ubiquinone oxidoreductase chain 3	mt:ND3	oxidation-reduction process ; GO:0055114 | inferred from electronic annotation with InterPro:IPR000440	mitochondrion ; GO:0005739 | non-traceable author statement <newline> mitochondrial respiratory chain complex I ; GO:0005747 | non-traceable author statement	NADH dehydrogenase (ubiquinone) activity ; GO:0008137 | non-traceable author statement <newline> NADH dehydrogenase (ubiquinone) activity ; GO:0008137 | inferred from electronic annotation with InterPro:IPR000440
mRpL41-RA	176.934	283.313	89.5999	35.4344	-1.67772	0.312576	0.000120099	mitochondrial ribosomal protein L41	mRpL41	translation ; GO:0006412 | inferred from sequence or structural similarity with EMBL:AI912106 <newline> translation ; GO:0006412 | inferred from sequence or structural similarity with UniProtKB:Q8IXM3 <newline> sensory perception of pain ; GO:0019233 | inferred from mutant phenotype	mitochondrial large ribosomal subunit ; GO:0005762 | inferred from sequence or structural similarity with EMBL:AI912106 <newline> mitochondrial large ribosomal subunit ; GO:0005762 | inferred from sequence or structural similarity with UniProtKB:Q8IXM3 <newline> ribonucleoprotein complex ; GO:0030529 | inferred from sequence or structural similarity with UniProtKB:Q8IXM3	structural constituent of ribosome ; GO:0003735 | inferred from sequence or structural similarity with EMBL:AI912106 <newline> structural constituent of ribosome ; GO:0003735 | inferred from sequence or structural similarity with UniProtKB:Q8IXM3
CG32368-RA	6968.77	4464.42	8742.68	9718.46	0.960359	1.94579	0.000121012	-	CG32368	biological_process ; GO:0008150 | no biological data available	cellular_component ; GO:0005575 | no biological data available	molecular_function ; GO:0003674 | no biological data available
CG4849-RA	466.207	591.479	228.634	114.571	-1.49537	0.35469	0.000121561	-	CG4849	translational elongation ; GO:0006414 | inferred from sequence or structural similarity <newline> mRNA splicing, via spliceosome ; GO:0000398 | inferred from sequence or structural similarity with NCBI_NP:004238 AND inferred from sequence or structural similarity with SGD_LOCUS:SNU114; SGD:S000001656 <newline> mRNA splicing, via spliceosome ; GO:0000398 | inferred by curator from GO:0071011|GO:00…	cytosol ; GO:0005829 | inferred from sequence or structural similarity <newline> small nuclear ribonucleoprotein complex ; GO:0030532 | inferred from sequence or structural similarity with NCBI_NP:004238 AND inferred from sequence or structural similarity with SGD_LOCUS:SNU114; SGD:S000001656 <newline> U5 snRNP ; GO:0005682 | inferred from sequence or structural similarity with NCBI_NP:004238 AND…	translation elongation factor activity ; GO:0003746 | inferred from sequence or structural similarity <newline> GTP binding ; GO:0005525 | inferred from electronic annotation with InterPro:IPR000795, InterPro:IPR004161, InterPro:IPR005225, InterPro:IPR005517 <newline> GTPase activity ; GO:0003924 | inferred from electronic annotation with InterPro:IPR000795
Ccm3-RA	1406.11	1328.09	2588.1	2982.39	1.0035	2.00486	0.000121881	Cerebral cavernous malformation 3 ortholog	Ccm3	trachea morphogenesis ; GO:0060439 | inferred from mutant phenotype	-	-
mbm-RA	570.121	663.053	309.995	289.381	-1.06052	0.47946	0.000122411	mushroom body miniature	mbm	visual behavior ; GO:0007632 | inferred from direct assay <newline> learning ; GO:0007612 | inferred from mutant phenotype <newline> mushroom body development ; GO:0016319 | inferred from mutant phenotype <newline> olfactory learning ; GO:0008355 | traceable author statement <newline> adult walking behavior ; GO:0007628 | inferred from direct assay <newline> adult walking behavior ; GO:0007628 | …	-	zinc ion binding ; GO:0008270 | inferred from electronic annotation with InterPro:IPR001878 <newline> nucleic acid binding ; GO:0003676 | inferred from electronic annotation with InterPro:IPR001878
CG32428-RB	561.695	434.414	907.327	1197.68	1.14935	2.21814	0.000124272	-	CG32428	-	-	-
CR44953-RA	194.721	178.935	421.222	402.77	1.10898	2.15693	0.000126643	-	CR44953	-	-	-
alpha-Est1-RA	100.169	109.349	35.016	22.4418	-1.59024	0.332117	0.000127501	alpha-Esterase-1	alpha-Est1	sensory perception of pain ; GO:0019233 | inferred from mutant phenotype	-	carboxylic ester hydrolase activity ; GO:0052689 | inferred from biological aspect of ancestor with PANTHER:PTN000168392 <newline> carboxylic ester hydrolase activity ; GO:0052689 | non-traceable author statement <newline> carboxylic ester hydrolase activity ; GO:0052689 | inferred from sequence or structural similarity with EMBL:AF064523
Npc2f-RA	95.4882	122.272	819.787	270.482	1.74109	3.34288	0.000127968	Niemann-Pick type C-2f	Npc2f	sterol transport ; GO:0015918 | inferred from sequence or structural similarity with Npc2a	-	sterol binding ; GO:0032934 | inferred from sequence or structural similarity with HGNC_gene:NPC2; HGNC:14537
Nup107-RA	158.211	288.284	102.988	56.695	-1.49581	0.354583	0.000128575	Nucleoporin 107kD	Nup107	SMAD protein import into nucleus ; GO:0007184 | inferred from mutant phenotype <newline> mRNA export from nucleus ; GO:0006406 | inferred from sequence or structural similarity with HGNC_gene:NUP107; HGNC:29914	nuclear pore ; GO:0005643 | inferred from sequence or structural similarity with UniProtKB:P52590 <newline> nuclear envelope ; GO:0005635 | inferred from direct assay <newline> kinetochore ; GO:0000776 | NOT inferred from direct assay <newline> nuclear pore outer ring ; GO:0031080 | inferred from sequence or structural similarity with HGNC_gene:NUP107; HGNC:29914	nucleocytoplasmic transporter activity ; GO:0005487 | inferred from sequence or structural similarity with HGNC_gene:NUP107; HGNC:29914
Galt-RA	43.0633	44.7337	147.273	125.201	1.40956	2.65655	0.000130449	Galactose-1-phosphate uridylyltransferase	Galt	galactose metabolic process ; GO:0006012 | non-traceable author statement <newline> galactose metabolic process ; GO:0006012 | inferred from electronic annotation with InterPro:IPR001937, InterPro:IPR005849, InterPro:IPR005850, InterPro:IPR019779 <newline> adult locomotory behavior ; GO:0008344 | inferred from mutant phenotype <newline> galactose homeostasis ; GO:0033501 | inferred from mutant ph…	cellular_component ; GO:0005575 | no biological data available	UDP-glucose:hexose-1-phosphate uridylyltransferase activity ; GO:0008108 | inferred from mutant phenotype <newline> UDP-glucose:hexose-1-phosphate uridylyltransferase activity ; GO:0008108 | inferred from sequence or structural similarity with UniProtKB:P43424 <newline> UDP-glucose:hexose-1-phosphate uridylyltransferase activity ; GO:0008108 | non-traceable author statement <newline> zinc ion bin…
GM130-RA	475.569	477.16	1058.72	962.633	1.01951	2.02722	0.000130637	Golgi matrix protein 130 kD ortholog	GM130	Golgi organization ; GO:0007030 | inferred from genetic interaction with ecd <newline> Golgi organization ; GO:0007030 | inferred from mutant phenotype <newline> positive regulation of dendrite morphogenesis ; GO:0050775 | inferred from mutant phenotype <newline> Golgi vesicle transport ; GO:0048193 | inferred by curator from GO:0000137|GO:0017137	Golgi stack ; GO:0005795 | inferred from direct assay <newline> endoplasmic reticulum ; GO:0005783 | inferred from direct assay <newline> Golgi cis cisterna ; GO:0000137 | inferred from sequence or structural similarity with UniProtKB:Q62839 <newline> Golgi apparatus ; GO:0005794 | inferred from direct assay <newline> Golgi cis cisterna ; GO:0000137 | inferred from direct assay <newline> Golgi ci…	Rab GTPase binding ; GO:0017137 | inferred from physical interaction with Rab30, Rab1
sowah-RJ	2407.8	1571.64	3202.94	4267.48	1.11363	2.1639	0.000131921	sosondowah	sowah	biological_process ; GO:0008150 | no biological data available	cellular_component ; GO:0005575 | no biological data available	molecular_function ; GO:0003674 | no biological data available
CG31717-RB	1448.24	917.538	1911.46	2635.13	1.15399	2.22529	0.000132019	-	CG31717	-	-	-
RpI1-RA	520.504	690.887	303.816	201.976	-1.27448	0.413375	0.000132144	RNA polymerase I subunit	RpI1	transcription from RNA polymerase I promoter ; GO:0006360 | inferred from sequence or structural similarity with UniProtKB:O54889 <newline> transcription from RNA polymerase I promoter ; GO:0006360 | non-traceable author statement	DNA-directed RNA polymerase I complex ; GO:0005736 | inferred from sequence or structural similarity with UniProtKB:O54889 <newline> nucleus ; GO:0005634 | non-traceable author statement	DNA-directed RNA polymerase activity ; GO:0003899 | non-traceable author statement <newline> DNA-directed RNA polymerase activity ; GO:0003899 | inferred from sequence or structural similarity with UniProtKB:O54889 <newline> DNA binding ; GO:0003677 | inferred from electronic annotation with InterPro:IPR000722, InterPro:IPR006592, InterPro:IPR007066, InterPro:IPR007080, InterPro:IPR007081, InterP…
CG9459-RA	5.61695	3.97633	31.9264	35.4344	1.92735	3.80355	0.000132505	-	CG9459	fatty acid elongation ; GO:0030497 | inferred from sequence or structural similarity with bond	integral component of membrane ; GO:0016021 | inferred from electronic annotation with InterPro:IPR002076 <newline> cellular_component ; GO:0005575 | no biological data available	fatty acid elongase activity ; GO:0009922 | inferred from sequence or structural similarity with bond
CR45467-RA	11.2339	10.9349	51.4942	55.5138	1.74513	3.35226	0.000132934	-	CR45467	-	-	-
CG32039-RB	554.206	482.13	1069.02	979.169	1.01166	2.01624	0.000135687	-	CG32039	biological_process ; GO:0008150 | no biological data available	cellular_component ; GO:0005575 | no biological data available	molecular_function ; GO:0003674 | no biological data available
CG7470-RB	117.02	158.059	542.749	341.351	1.35961	2.56615	0.000139643	-	CG7470	proline biosynthetic process ; GO:0006561 | inferred from sequence or structural similarity with UniProtKB:Q9Z110 <newline> proline biosynthetic process ; GO:0006561 | inferred from sequence or structural similarity with UniProtKB:P54886 <newline> epithelium development ; GO:0060429 | inferred from mutant phenotype <newline> germarium-derived egg chamber formation ; GO:0007293 | inferred from mut…	lipid particle ; GO:0005811 | inferred from direct assay <newline> mitochondrion ; GO:0005739 | inferred from sequence or structural similarity with UniProtKB:Q9Z110 <newline> mitochondrial inner membrane ; GO:0005743 | inferred from sequence or structural similarity with UniProtKB:P54886	delta1-pyrroline-5-carboxylate synthetase activity ; GO:0017084 | inferred from sequence or structural similarity with UniProtKB:Q9Z110 <newline> glutamate 5-kinase activity ; GO:0004349 | inferred from sequence or structural similarity with UniProtKB:Q9Z110 <newline> glutamate-5-semialdehyde dehydrogenase activity ; GO:0004350 | inferred from sequence or structural similarity with UniProtKB:Q9Z1…
CG17841-RA	886.542	1128.28	2325.48	2170.94	0.961429	1.94724	0.000139813	-	CG17841	-	integral component of membrane ; GO:0016021 | inferred from electronic annotation with InterPro:IPR006634	-
CG6388-RA	91.7436	176.947	52.5241	22.4418	-1.67974	0.31214	0.000140295	-	CG6388	tRNA modification ; GO:0006400 | inferred from sequence or structural similarity with InterPro:IPR002905	-	tRNA (guanine-N2-)-methyltransferase activity ; GO:0004809 | inferred from sequence or structural similarity with InterPro:IPR002905 <newline> RNA binding ; GO:0003723 | inferred from electronic annotation with InterPro:IPR002905
CG18135-RA	16.8509	43.7396	5.14942	2.36229	-2.02589	0.245554	0.000142704	-	CG18135	lipid metabolic process ; GO:0006629 | inferred from electronic annotation with InterPro:IPR017946, InterPro:IPR030395 <newline> multicellular organism reproduction ; GO:0032504 | inferred from expression pattern	extracellular space ; GO:0005615 | inferred from direct assay	starch binding ; GO:2001070 | inferred from electronic annotation with InterPro:IPR002044 <newline> phosphoric diester hydrolase activity ; GO:0008081 | inferred from electronic annotation with InterPro:IPR017946, InterPro:IPR030395 <newline> myosin binding ; GO:0017022 | inferred from physical interaction with Myo10A
CG31848-RB	21.5316	26.8402	2.05977	1.18115	-2.08893	0.235055	0.00014362	-	CG31848	biological_process ; GO:0008150 | no biological data available	cellular_component ; GO:0005575 | no biological data available	molecular_function ; GO:0003674 | no biological data available
AdSS-RA	21599.1	19209.6	36665.9	43878.4	0.997436	1.99645	0.000143929	Adenylosuccinate Synthetase	AdSS	purine nucleotide biosynthetic process ; GO:0006164 | non-traceable author statement <newline> neurogenesis ; GO:0022008 | inferred from mutant phenotype <newline> purine nucleotide biosynthetic process ; GO:0006164 | inferred from electronic annotation with InterPro:IPR001114, InterPro:IPR018220	-	adenylosuccinate synthase activity ; GO:0004019 | inferred from sequence or structural similarity with MGD:Adss; MGI:MGI:87947 <newline> adenylosuccinate synthase activity ; GO:0004019 | non-traceable author statement <newline> GTP binding ; GO:0005525 | inferred from electronic annotation with InterPro:IPR001114, InterPro:IPR018220
CG5028-RD	281.784	302.201	128.735	118.115	-1.1786	0.44178	0.000145179	-	CG5028	tricarboxylic acid cycle ; GO:0006099 | inferred from sequence or structural similarity with UniProtKB:P51553	mitochondrial matrix ; GO:0005759 | inferred from sequence or structural similarity with UniProtKB:P41564 <newline> mitochondrion ; GO:0005739 | inferred from sequence or structural similarity with UniProtKB:P51553 <newline> microtubule associated complex ; GO:0005875 | inferred from direct assay	isocitrate dehydrogenase (NAD+) activity ; GO:0004449 | inferred from sequence or structural similarity with UniProtKB:P41564 <newline> isocitrate dehydrogenase (NAD+) activity ; GO:0004449 | inferred from sequence or structural similarity with UniProtKB:P51553 <newline> NAD binding ; GO:0051287 | inferred from electronic annotation with InterPro:IPR001804 <newline> magnesium ion binding ; GO:000…
CG5190-RA	140.424	328.047	98.8688	37.7966	-1.66914	0.31444	0.000149705	-	CG5190	biological_process ; GO:0008150 | no biological data available	cellular_component ; GO:0005575 | no biological data available <newline> mitochondrion ; GO:0005739 | inferred from electronic annotation with InterPro:IPR025812	molecular_function ; GO:0003674 | no biological data available
CG6733-RA	118.892	114.319	35.016	36.6155	-1.4551	0.36473	0.000150498	-	CG6733	cellular amino acid metabolic process ; GO:0006520 | inferred from electronic annotation with InterPro:IPR010159	cytoplasm ; GO:0005737 | inferred from electronic annotation with InterPro:IPR010159	aminoacylase activity ; GO:0004046 | NOT non-traceable author statement <newline> aminoacylase activity ; GO:0004046 | inferred from electronic annotation with InterPro:IPR010159
mRpL11-RA	169.445	336.994	101.958	36.6155	-1.69117	0.309676	0.000150799	mitochondrial ribosomal protein L11	mRpL11	translation ; GO:0006412 | inferred from sequence or structural similarity with EMBL:AB049638 <newline> translation ; GO:0006412 | inferred from sequence or structural similarity with UniProtKB:P36250	mitochondrial large ribosomal subunit ; GO:0005762 | inferred from sequence or structural similarity with EMBL:AB049638 <newline> mitochondrial large ribosomal subunit ; GO:0005762 | inferred from sequence or structural similarity with UniProtKB:P36250	structural constituent of ribosome ; GO:0003735 | inferred from sequence or structural similarity with EMBL:AB049638 <newline> structural constituent of ribosome ; GO:0003735 | inferred from sequence or structural similarity with UniProtKB:P36250
fru-RD	118.892	173.964	37.0758	61.4195	-1.50048	0.353437	0.000151979	fruitless	fru	male courtship behavior, veined wing vibration ; GO:0016545 | inferred from mutant phenotype <newline> male courtship behavior ; GO:0008049 | inferred from mutant phenotype <newline> mating ; GO:0007618 | inferred from mutant phenotype <newline> multicellular organismal development ; GO:0007275 | inferred from mutant phenotype <newline> male courtship behavior, veined wing generated song producti…	nucleus ; GO:0005634 | non-traceable author statement	transcription factor activity, sequence-specific DNA binding ; GO:0003700 | non-traceable author statement <newline> transcription factor activity, sequence-specific DNA binding ; GO:0003700 | traceable author statement <newline> nucleic acid binding ; GO:0003676 | inferred from electronic annotation with InterPro:IPR013087 <newline> metal ion binding ; GO:0046872 | inferred from electronic annot…
CG2260-RA	59.9142	120.284	35.016	22.4418	-1.59455	0.331126	0.00015321	-	CG2260	neurogenesis ; GO:0022008 | inferred from mutant phenotype	-	-
CSN6-RA	256.507	405.586	165.811	105.122	-1.34186	0.394512	0.000158733	COP9 signalosome subunit 6	CSN6	protein stabilization ; GO:0050821 | inferred from mutant phenotype <newline> cullin deneddylation ; GO:0010388 | inferred from sequence or structural similarity with HGNC_gene:COPS6; HGNC:21749 <newline> mitotic G2 DNA damage checkpoint ; GO:0007095 | inferred from genetic interaction with nbs <newline> lateral inhibition ; GO:0046331 | inferred from mutant phenotype <newline> female germ-line s…	COP9 signalosome ; GO:0008180 | inferred from sequence or structural similarity with MGD:Cops6; MGI:MGI:1349439 <newline> COP9 signalosome ; GO:0008180 | inferred from direct assay	zinc ion binding ; GO:0008270 | NOT inferred from direct assay <newline> metallopeptidase activity ; GO:0008237 | NOT inferred from key residues <newline> protein dimerization activity ; GO:0046983 | inferred from direct assay
nst-RA	1175.82	927.479	1827.01	2194.57	1.02602	2.0364	0.000158744	nesthocker	nst	carbohydrate metabolic process ; GO:0005975 | inferred from electronic annotation with InterPro:IPR005844, InterPro:IPR016055 <newline> mesoderm formation ; GO:0001707 | inferred from mutant phenotype <newline> trachea development ; GO:0060438 | inferred from mutant phenotype <newline> positive regulation of fibroblast growth factor receptor signaling pathway ; GO:0045743 | inferred from mutant p…	cytosol ; GO:0005829 | inferred from biological aspect of ancestor with PANTHER:PTN000501326	phosphoacetylglucosamine mutase activity ; GO:0004610 | inferred from sequence or structural similarity with UniProtKB:P38628 <newline> magnesium ion binding ; GO:0000287 | inferred from electronic annotation with InterPro:IPR016066 <newline> phosphoacetylglucosamine mutase activity ; GO:0004610 | inferred from biological aspect of ancestor with PANTHER:PTN000501645
Pax-RD	201.274	88.4733	223.485	282.294	1.24505	2.37026	0.000160926	Paxillin	Pax	cytoskeletal anchoring at plasma membrane ; GO:0007016 | inferred from sequence or structural similarity <newline> wing disc development ; GO:0035220 | inferred from mutant phenotype <newline> leg disc development ; GO:0035218 | inferred from mutant phenotype <newline> regulation of myoblast fusion ; GO:1901739 | inferred from mutant phenotype <newline> regulation of autophagy ; GO:0010506 | infe…	focal adhesion ; GO:0005925 | inferred from sequence or structural similarity <newline> focal adhesion ; GO:0005925 | non-traceable author statement <newline> muscle tendon junction ; GO:0005927 | inferred from direct assay <newline> focal adhesion ; GO:0005925 | inferred from direct assay <newline> cytosol ; GO:0005829 | inferred from direct assay <newline> cytoskeleton ; GO:0005856 | inferred f…	zinc ion binding ; GO:0008270 | inferred from electronic annotation with InterPro:IPR001781
CG18081-RB	631.907	565.633	1130.81	1215.4	0.983903	1.97781	0.000162539	-	CG18081	-	-	-
Hop-RA	7806.63	6820.4	14201.1	12931.2	0.932596	1.90871	0.000162875	Hsp70/Hsp90 organizing protein homolog	Hop	protein folding ; GO:0006457 | inferred from sequence or structural similarity with SGD_LOCUS:STI1; SGD:S000005553	-	unfolded protein binding ; GO:0051082 | inferred from sequence or structural similarity with SGD_LOCUS:STI1; SGD:S000005553
CG18747-RB	3302.77	1857.94	4404.81	3675.72	1.00406	2.00564	0.000165049	-	CG18747	-	-	-
CG16775-RB	43.0633	108.355	20.5977	3.54344	-1.9433	0.260021	0.000166728	-	CG16775	sensory perception of pain ; GO:0019233 | inferred from mutant phenotype	-	-
CG6767-RD	94.552	50.6982	7.20919	15.3549	-1.78363	0.290451	0.000166915	-	CG6767	ribonucleoside monophosphate biosynthetic process ; GO:0009156 | inferred from electronic annotation with InterPro:IPR000842 <newline> nucleotide biosynthetic process ; GO:0009165 | inferred from electronic annotation with InterPro:IPR005946 <newline> imaginal disc-derived wing morphogenesis ; GO:0007476 | inferred from mutant phenotype	-	ribose phosphate diphosphokinase activity ; GO:0004749 | inferred from sequence or structural similarity with UniProtKB:P09330 <newline> magnesium ion binding ; GO:0000287 | inferred from electronic annotation with InterPro:IPR000842, InterPro:IPR005946
CG17765-RA	29440.3	29818.5	56331.5	69682.8	1.01526	2.02127	0.000167114	-	CG17765	-	-	calcium ion binding ; GO:0005509 | inferred from sequence or structural similarity with UniProtKB:Q94743
Uba2-RA	967.988	1628.31	806.399	707.506	-0.999711	0.5001	0.000167391	Ubiquitin activating enzyme 2	Uba2	positive regulation of NF-kappaB transcription factor activity ; GO:0051092 | inferred from direct assay <newline> protein sumoylation ; GO:0016925 | inferred from sequence or structural similarity <newline> SMT3-dependent protein catabolic process ; GO:0019950 | non-traceable author statement <newline> humoral immune response ; GO:0006959 | inferred from mutant phenotype <newline> protein sumoyl…	SUMO activating enzyme complex ; GO:0031510 | inferred from sequence or structural similarity <newline> cytoplasm ; GO:0005737 | inferred from direct assay <newline> nucleus ; GO:0005634 | inferred from direct assay	ubiquitin activating enzyme activity ; GO:0004839 | non-traceable author statement <newline> small protein activating enzyme activity ; GO:0008641 | non-traceable author statement <newline> SUMO activating enzyme activity ; GO:0019948 | inferred from sequence or structural similarity <newline> SUMO activating enzyme activity ; GO:0019948 | non-traceable author statement <newline> SUMO activating …
hng1-RA	104.85	186.887	55.6137	67.3253	-1.34813	0.392801	0.000172666	hinge1	hng1	-	-	DNA binding ; GO:0003677 | inferred from electronic annotation with InterPro:IPR004210
CG6310-RA	70.2119	112.331	24.7172	34.2532	-1.54725	0.342162	0.000174509	-	CG6310	-	-	-
[truncated: 1,673 more rows]

## Sheet: esgTS>Sox21a_24h vs control
SYMBOL	control_1	control_2	OE24h_1	OE24h_2	log2FoldChange	Fold Change	p value	NAME	SYMBOL	GO_BIOLOGICAL_PROCESS	GO_CELLULAR_COMPONENT	GO_MOLECULAR_FUNCTION
MRE16-RB	52030.8	78638.8	22.7649	30.0478	-10.3632	0.000759214	4.73287e-195	mRNA-like ncRNA in embryogenesis 16	MRE16	-	-	-
[truncated: 2,295 more rows]
